# Supplementary material for: Coding and noncoding somatic mutations in candidate genes in basal cell carcinoma
Source: Sci Rep. 2020 May 14;10:8005. doi: 10.1038/s41598-020-65057-2 (PMC7224188; doi:10.1038/s41598-020-65057-2)
Supplement: Supplementary file 2 — Supplementary Dataset 1. [file 41598_2020_65057_MOESM2_ESM.xlsx]

## Sheet: Clinical data
Supplementary Table 1: Clinico-pathological data and tumor mutational status
Tumor ID	Age	Sex	TERT promoter	DPH3 promoter	TP53	PTCH1	MLPA (PTCH1)	Inmunosupression	Sunexposure at work place	Fitzpatrick Phototype	Nevus	Lentigos	History of cutaneous neoplasms
1	74	M	-146C>T	wt	c.529C>T	c.1249C>T	LOH	no	none	3	<50	abundant	no
2	72	M	-146C>T	wt	wt	c.3449C>T	LOH	no	none	3	<50	scarce	yes
3	93	F	wt	wt	wt	wt		no	none	3	<50	scarce	yes
4	68	F	-146C>T	-8_9CC>TT	c.880G>T	c.1725_1726CC>TT	LOH	no	none	2	<50	scarce	yes
5	75	F	wt	wt	wt	wt		no	<20 years	1	<50	abundant	no
6	32	F	wt	wt	wt	c.1216-1G>A		no	<20 years	2	<50	none	no
7	75	F	wt	wt	c.637C>T	wt		no	>20 years	3	<50	abundant	no
8	47	F	wt	wt	wt	c.1347G>A; c.738_746del9	LOH	no	none	3	<50	scarce	yes
9	90	F	-146C>T	wt	wt	wt		no	>20 years	3	<50	abundant	no
10	85	M	wt	wt	wt	c.4321C>T; c.2307_2308CC>TT	LOH	no	<20 years	3	<50	scarce	no
11	67	F	wt	wt	c.637C>T	c.3449C>T		no	<20 years	2	<50	abundant	no
12	70	F	wt	wt	wt	wt		no	<20 years	2	<50	abundant	no
13	51	F	-124C>T	wt	c.637C>T; c.733_734GG>AA	wt	LOH	no	>20 years	2	<50	abundant	no
14	61	F	-146C>T	wt	wt	wt		no	>20 years	2	<50	scarce	yes
15	67	M	-101C>T	-8C>T	c.529_530del18; c.725G>T	c.1728G>A;c.1728+1G>A	LOH	no	>20 years	2	<50	abundant	no
16	77	M	-138_139CC>TT	wt	c.772G>A; c.839G>A	wt		no	none	2	<50	scarce	no
17	45	M	wt	-8C>T	wt	wt		no	none	3	<50	abundant	no
18	57	M	-146C>T	wt	c.535C>T; c.722C>T	c.4024C>G; c.1380_1381GG>AA; c.3355delC		no	>20 years	2	>50	abundant	yes
19	83	M	wt	wt	c.580C>T; c.672G>A;c.672+1G>A	wt		no	none	2	<50	scarce	no
20	75	F	wt	-8_9CC>TT	wt	wt		no	none	3	<50	abundant	yes
21	75	F	wt	wt	wt	c.1504-8T>C		no	none	3	<50	scarce	yes
22	75	F	-146C>T	-8C>T	c.534_535CC>TT	c.1504-8T>C		no	none	3	<50	scarce	yes
23	40	M	wt	wt	wt	c.3487G>A		no	<20 years	3	>50	abundant	yes
24	54	F	-146C>T	wt	wt	c.2189_2190GG>AA		no	none	2	<50	abundant	no
25	73	M	-101C>T	-8_9CC>TT	wt	wt		no	<20 years	3	<50	abundant	no
26	46	F	-146C>T	-12C>T	wt	c.3168+3C>G		no	none	2	<50	scarce	no
27	81	M	-146C>T	-8C>T	wt	c.1249C>T		no	<20 years	2	<50	abundant	no
28	68	M	wt	wt	wt	wt		no	none	2	<50	abundant	no
29	83	M	-146C>T	.	wt	wt		no	none	3	<50	abundant	yes
30	68	M	-146C>T	-8C>T	c.813 814GG>AA; c.991C>T	c.3054G>A		no	none	3	<50	abundant	no
31	69	F	wt	wt	wt	c.2552_2553GG>AA		no	>20 years	2	<50	abundant	no
32	na	1	-138_139CC>TT	wt	c.748_749CC>TT; c.856G>A	c.654G>A;c.654+1G>A	LOH	na	none	na	na	na	na
33	81	F	wt	-8C>T; -12 C>T	c.535C>T; c.892G>T	c.1414delGinsTT	LOH	no	none	4	<50	abundant	no
34	75	F	-101C>T	wt	c.531_532CC>TG	wt		yes	<20 years	2	<50	scarce	no
35	57	M	wt	wt	wt	c.882C>T		no	<20 years	2	<50	scarce	yes
36	67	M	wt	wt	wt	wt		no	<20 years	3	<50	abundant	no
37	67	M	wt	wt	wt	wt		no	<20 years	3	<50	abundant	no
38	67	M	-125C>T	wt	wt	wt		no	<20 years	3	<50	abundant	no
39	67	M	wt	wt	wt	wt		no	<20 years	3	<50	abundant	no
40	47	M	wt	wt	wt	wt		na	none	3	na	scarce	no
41	38	F	wt	wt	wt	wt		yes	>20 years	3	<50	none	no
42	47	M	wt	-9C>T	wt	c.1436delT	LOH	no	>20 years	3	>50	scarce	no
43	42	F	wt	-8C>T	wt	c.945+1C>T	LOH	no	>20 years	3	<50	abundant	no
44	69	F	wt	wt	wt	c.672C>A	LOH	no	<20 years	2	<50	scarce	no
45	78	M	-124_125CC>TT	-8C>T	wt	c.2561G>A; c.2001delGTACinsTTA		no	<20 years	2	<50	abundant	no
46	68	F	-126C>T	-8C>T	c.586C>T	c.4080C>T; c.945+2T>A		na	none	na	na	na	no
47	77	M	wt	wt	wt	wt		yes	<20 years	3	<50	abundant	no
48	82	M	-146C>T	wt	wt	c.1119C>T		no	none	3	<50	abundant	yes
49	50	F	wt	wt	wt	c.3257T>C	LOH	no	<20 years	3	<50	abundant	no
50	58	M	-146C>T	wt	c.596G>A	wt		no	none	2	<50	abundant	no
51	50	M	wt	wt	c.832C>T	c.3574C>T		no	none	3	<50	scarce	no
52	77	M	-146C>T	-8_9CC>TT	wt	wt		no	>20 years	2	na	na	yes
53	71	M	wt	wt	wt	c.3237_3262dup21		no	none	3	na	na	no
54	70	M	wt	-8_9CC>TT	c.742C>T; c.832C>T	wt	LOH	no	<20 years	3	na	na	no
55	79	2	-124C>T	wt	wt	wt		no	<20 years	3	<50	abundant	na
56	67	2	wt	wt	wt	wt		yes	na	3	<50	scarce	yes
57	.	2	wt	wt	wt	wt		na	na	na	na	na	na
58	90	1	wt	wt	wt	wt		no	na	2	<50	scarce	yes
59	55	1	wt	wt	wt	wt		no	<20 years	3	>50	scarce	yes
60	76	1	wt	wt	wt	wt		no	none	4	<50	scarce	no
61	84	2	-146C>T	-9C>T	wt	wt	LOH	no	na	3	na	abundant	yes
62	82	1	-124_125CC>TT	wt	wt	c.4141G>A		na	na	na	na	na	no
63	69	1	wt	-8C>T	c.374G>A; c.458C>T; c.859G>A	c.2110_2111delAG	LOH	no	none	3	>50	scarce	yes
64	65	1	wt	wt	c.528C>G; c.818G>A	c.2062C>T	LOH	no	none	3	>50	abundant	no
65	90	1	-146C>T	-8C>T	wt	c.2848C>T	Focal deletion (exons_4-5-6-7-8)	no	na	2	<50	scarce	yes
66	63	1	-146C>T	wt	c.530_531CC>TT; c.749_750CC>TT; c.722C>T; c.375-23delAG	c.1725_1726CC>GT; c.2306_2314insG	LOH	no	>20 years	2	>50	abundant	yes
67	68	2	-146C>T	-9C>T	c.413C>T; c.586C>T	c.1804C>T		no	none	2	<50	none	na
68	83	2	wt	wt	wt	wt		no	na	1	<50	none	yes
69	65	2	-146C>T, -101C>T	wt	wt	c.591G>A; c.1216-6C>A; c.2703+2T>G; c.3921_3922insC		na	na	2	>50	na	na
70	76	1	-124C>T	-9C>A	c.637C>T; c.585_586CC>TT; c.839G>A	c.2689A>G		no	>20 years	4	<50	none	yes
71	82	2	wt	wt	wt	c.945+1C>T	LOH	no	none	2	<50	abundant	na
72	80	1	-146C>T	wt	wt	c.3168+2T>A		no	na	2	<50	abundant	yes
73	84	1	wt	-12C>T	wt	c.3182delCGCinsTG		no	>20 years	2	<50	scarce	yes
74	.	1	wt	wt	wt	wt		na	na	na	na	na	na
75	.80	2	-146C>T	wt	wt	c.569_571delTAT		na	none	2	na	na	no
76	83	1	wt	-8C>T	c.722C>T	wt		na	na	2	na	na	yes
77	64	1	wt	wt	wt	wt		no	none	2	<50	scarce	yes
78	52	1	-124C>T	-8C>T	wt	c.4321C>T		no	none	3	<50	scarce	yes
79	86	1	wt	wt	wt	wt		no	<20 years	4	<50	abundant	yes
80	80	1	-124C>T	-8C>T	wt	c.2599_2604insAAATC		na	>20 years	4	<50	scarce	yes
81	80	1	-146C>T	-8_9CC>TT	c.464C>T; c.596C>T; c.586C>T; c.722C>T	c.1526G>A		no	>20 years	3	<50	scarce	na
82	84	2	wt	wt	wt	wt		yes	<20 years	4	<50	scarce	na
83	87	2	-124C>T	wt	wt	wt		no	none	3	na	abundant	na
84	39	2	-146C>T	-8_9CC>TT	c.459delC; c.836G>A; c.832C>T; c.948_949GG>AA	c.3053G>A	LOH	no	none	4	>50	scarce	na
85	76	1	-146C>T	-9C>T	c.530C>T; c.454_455CC>TT; c.672+2A>T	c.619G>A	LOH	no	na	2	<50	scarce	yes
86	.	2	-124_125CC>TT	-8C>T	wt	c.834G>A		na	na	na	na	na	na
87	74	1	-138_139CC>TT	wt	wt	wt		no	none	3	<50	abundant	no
88	71	1	wt	-8C>T	wt	wt		na	na	na	na	na	no
89	33	1	wt	wt	wt	wt		no	none	3	>50	abundant	yes
90	.	1	-146C>T	wt	c.839G>T	c.855_865del 11		na	na	na	na	na	na
91	69	1	-124C>T	wt	c.707A>G	c.1161G>A	Focal deletion (exons_18-19)	no	none	3	>50	abundant	yes
92	51	1	-146C>T, -101C>T	-8C>T	wt	c.539_545delACTCGGC; c.2887+4del AGTA		no	none	3	<50	scarce	no
93	73	2	-146C>T	-8C>T	wt	c.1380G>A; c.3027C>T		no	>20 years	4	<50	scarce	na
94	87	1	-138_139CC>TT	-8C>T	c.574C>T; c.733_734GG>TT	c.4213G>A; c.3168G>A;c.3168-1G>A		na	na	na	na	na	na
95	47	1	-146C>T	wt	c.741_742CC>TT	c.3277G>A	LOH	no	none	2	>50	scarce	yes
96	72	2	-146C>T, -149C>T	wt	wt	wt		no	none	4	<50	scarce	no
97	83	2	-146C>T	wt	wt	wt		no	none	na	<50	na	no
98	80	2	wt	wt	c.406C>T	c.1703C>T; c.1340delA	LOH	no	none	3	>50	abundant	yes
99	77	1	-146C>T	wt	wt	c.2770_2788del21		no	none	2	<50	none	no
100	55	2	wt	wt	wt	c.1306C>T		no	none	3	<50	scarce	no
101	74	2	-146C>T	-8C>T	wt	c.3587C>T; c.2921_2922insAGTT		no	na	2	<50	scarce	yes
102	60	2	-146C>T	wt	c.637C>T; c.722C>T	c.3591C>T; c.2561-1G>A	Focal deletion (From exon_7 to exon_25)	no	none	2	<50	abundant	yes
103	31	1	wt	wt	wt	wt		no	none	4	<50	scarce	na
104	80	1	wt	-9C>T	c.734G>A	c.2620A>T		no	>20 years	2	<50	none	yes
105	80	1	-138_139CC>TT	-8_9CC>TT	c.530_531CC>TT; c.856G>A	c.2812C>T		no	<20 years	1	<50	abundant	yes
106	81	1	-146C>T	-8_9CC>TT	c.530C>T; c.800_801GG>AA	c.3080_3081CC>TT	LOH	no	none	1	>50	none	yes
107	41	2	-146C>T	wt	wt	c.2173C>T; c.1602C>T;c.1602+1C>T; c.3322_3323insA		no	na	2	<50	scarce	yes
108	80	1	-124C>T	wt	wt	wt		no	none	2	<50	scarce	yes
109	69	1	-146C>T	wt	wt	c.1136delTCGT		no	none	4	<50	none	no
110	81	1	-138_139CC>TT	wt	wt	c.1347+2C>T	LOH	no	none	2	<50	abundant	yes
111	86	1	-124C>T	-8C>T	c.637C>T	c.590G>A	LOH	yes	>20 years	3	<50	scarce	na
112	50	1	wt	wt	wt	wt		no	none	2	<50	abundant	na
113	81	1	wt	wt	wt	c.3662C>T	LOH	no	none	2	<50	scarce	na
114	60	2	-146C>T	wt	wt	c.1067_1068insA		no	na	3	<50	abundant	yes
115	65	1	-124C>T	wt	wt	c.896C>T; c.2768T>C; c.3945C>T	LOH	no	none	3	>50	abundant	yes
116	.	1	wt	wt	wt	wt		na	na	na	na	na	na
117	76	1	wt	wt	wt	wt		no	>20 years	3	<50	abundant	no
118	61	1	wt	wt	wt	wt		no	none	1	na	na	na
119	76	1	-146C>T	-8_9CC>TT	c.771_772GG>AA	c.1804C>T		no	>20 years	2	<50	scarce	yes
120	67	1	wt	wt	wt	wt		no	>20 years	3	<50	abundant	yes
121	47	2	wt	wt	wt	wt		no	none	1	>50	abundant	no
122	75	1	wt	wt	wt	wt		no	>20 years	3	<50	abundant	yes
123	76	1	-146C>T, -149C>T	-9C>T	c.569C>T	wt		no	>20 years	3	<50	abundant	no
124	70	1	-101C>T	-9C>T	wt	c.1804C>T		no	<20 years	3	<50	abundant	yes
125	45	2	-138_139CC>TT	wt	wt	c.740_741insC		no	none	1	<50	abundant	na
126	72	1	-146C>T	-9C>T	wt	wt		no	none	2	<50	abundant	yes
127	68	1	-124C>T	-8C>T	wt	wt	LOH	no	none	4	<50	scarce	yes
128	57	2	-146C>T	-8C>T	wt	c.820C>T		no	none	2	<50	scarce	yes
129	77	1	-146C>T, -149C>T	-9C>T	wt	wt		no	none	2	<50	abundant	na
130	39	2	-146C>T	wt	wt	c.612delC		no	none	2	na	na	na
131	72	1	-138_139CC>TT	wt	wt	c.3438_3449del12		no	>20 years	3	<50	scarce	na
132	67	2	-124C>T	-8C>T	c.535C>T; c.783-4 G>A	c.590_591GG>AA		no	none	2	<50	abundant	yes
133	77	1	-146C>T	-8_9CC>TT	wt	wt		no	none	2	<50	scarce	na
134	79	1	-146C>T	wt	c.743G>A	c.2634C>T; c.585C>T		no	none	3	<50	scarce	no
135	54	1	wt	wt	wt	wt		yes	none	2	na	na	no
136	68	1	-146C>T	wt	wt	wt		no	none	3	<50	none	yes
137	95	2	-146C>T	wt	wt	wt		no	>20 years	3	<50	abundant	na
138	.	2	-138_139CC>TT, -125C>T	-9C>A	wt	c.2999_3029dup30	LOH	na	na	na	na	na	na
139	72	1	wt	wt	c.530C>T; c.733_734GG>TT	c.3079_3080delTG	LOH	no	na	3	<50	none	na
140	79	2	-146C>T	-8C>T	wt	wt		no	none	2	<50	scarce	na
141	64	1	wt	wt	c.574C>T	wt		no	<20 years	2	<50	scarce	yes
142	61	2	-146C>T	wt	wt	wt		no	>20 years	4	<50	abundant	yes
143	89	2	-138_139CC>TT	-8C>T	wt	wt		no	>20 years	3	<50	abundant	na
144	94	2	-124C>T, -101_102CC>TT	-9C>T	wt	c.3959G>A; c.1603-1G>A		na	na	na	na	na	yes
145	82	2	-146C>T	wt	wt	wt		no	none	2	<50	scarce	na
146	87	2	-146C>T, -126C>T	-8_9CC>TT	c.722C>T; c.844C>T	wt	LOH	na	none	4	na	none	na
147	50	1	wt	-8C>T	c.743_744GG>AA	c.644_647delACAT	LOH	na	na	2	na	na	na
148	44	1	-146C>T; -148C>T	-8C>T	c.668C>T; c.795_796GG>AA	c.2710A>T; c.3918_3919CC>TT		no	<20 years	4	>50	scarce	na
149	60	1	wt	wt	wt	wt		no	none	3	<50	scarce	na
150	78	2	-146C>T	-8C>T	c.532C>T	c.2050G>T	LOH	no	none	3	<50	abundant	na
151	79	1	-101C>T, -126C>T	-8_9CC>TT; -13C>T	c.417G>C; c.380_381CC>TT	c.3268G>T	Focal deletion (exons_5-6-7-8)	no	>20 years	3	<50	none	yes
152	82	1	wt	wt	wt	wt	LOH	na	none	3	<50	abundant	yes
153	82	1	-146C>T	-8C>T	c.406C>T	c.2687C>T; c.757_776dup19		no	na	3	<50	scarce	na
154	75	1	wt	wt	wt	wt		no	<20 years	4	<50	scarce	no
155	79	1	wt	wt	wt	wt		na	none	3	<50	abundant	yes
156	79	1	-146C>T	-8C>T	wt	c.576G>A		no	none	2	<50	none	no
157	31	1	-146C>T	-9C>T	wt	c.1306G>A; c.943_945delAAA	LOH	no	<20 years	3	<50	scarce	yes
158	84	2	-146C>T	wt	wt	c.518_538del21	LOH	no	>20 years	5	<50	scarce	no
159	73	1	-146C>T	wt	wt	wt		no	none	4	<50	abundant	na
160	35	1	-146C>T	wt	c.530C>T; c.637C>T	c.1068_1101del34	LOH	no	none	2	<50	abundant	no
161	45	1	-138_139CC>TT	wt	wt	c.981delT; c.1350_1351insG		no	none	3	<50	scarce	na
162	72	1	wt	wt	wt	wt		no	none	3	<50	scarce	yes
163	61	1	-146C>T	-8C>T	wt	wt		no	none	2	<50	scarce	no
164	73	2	wt	-8C>T	wt	c.655-1G>A		no	none	na	na	scarce	no
165	60	2	wt	wt	c.637C>T; c.836G>A	c.2011delC		no	none	3	<50	none	na
166	88	1	wt	wt	wt	wt		no	none	3	na	scarce	na
167	80	1	-146C>T, -101C>T	wt	wt	wt		no	>20 years	3	<50	none	yes
168	78	1	-146C>T	-8_9CC>TT; -12C>T	c.586C>T; c.856G>T	wt		yes	none	3	<50	abundant	yes
169	90	1	-146C>T	wt	wt	wt		no	>20 years	3	<50	scarce	yes
170	54	2	wt	-8C>T	c.535C>T	c.2974G>T		no	none	3	>50	scarce	na
171	46	2	-146C>T	wt	wt	c.722T>A		no	na	4	<50	none	na
172	77	2	-146C>T	wt	wt	wt		no	none	3	<50	abundant	yes
173	88	2	-124C>T	wt	wt	c.2964_2965GG>TT		no	>20 years	2	<50	abundant	na
174	83	1	wt	-8_9CC>TT	c.706T>C	c.926C>T		no	>20 years	1	<50	abundant	yes
175	70	1	-138_139CC>TT	-9C>T	c.530C>T; c.380C>T	c.2908G>T; c.3306+26delTT		no	>20 years	3	<50	abundant	yes
176	67	1	-146C>T	wt	wt	c.1234delG		no	none	3	<50	scarce	no
177	82	1	-146C>T	-8C>T	wt	c.4080C>T; c.3326_3346del21		no	>20 years	1	<50	abundant	na
178	78	1	wt	wt	wt	wt		no	<20 years	3	<50	none	yes
179	79	2	wt	-8_9CC>TT	wt	wt		no	none	4	<50	none	yes
180	88	2	wt	wt	wt	wt		no	none	4	<50	scarce	no
181	78	1	-124C>T	wt	wt	c.2350G>T		yes	na	na	<50	abundant	yes
182	76	2	-146C>T	wt	wt	wt		na	none	3	na	na	na
183	81	2	-146C>T	wt	wt	wt		no	none	4	>50	abundant	no
184	60	1	wt	wt	wt	wt		no	none	3	>50	abundant	no
185	78	1	-146C>T	-9C>T	c.469G>T; c.782+1G>A	c.4012C>T; c.2887+1C>T		no	>20 years	4	<50	abundant	yes
186	51	2	-149C>T	-8_9CC>TT	c.947C>T	c.857_869del13		no	na	2	<50	abundant	na
187	74	2	-146C>T	-8_9CC>TT	c.734G>A	c.3441C>T; c.517G>T		no	none	2	<50	scarce	yes
188	83	2	-146C>T	-8_9CC>TT	wt	c.3338G>A; c.746+3A>T; c.1702_1703delCC		no	none	2	<50	scarce	na
189	82	1	-146C>T	-8C>T	c.530_531CC>TT	c.3404A>G		no	none	2	<50	abundant	yes
190	52	2	-146C>T	-9C>T	c.380C>T	c.1506_1515del10		no	none	2	<50	abundant	na
191	73	2	wt	wt	wt	wt		no	none	2	<50	scarce	no

## Sheet: PTCH1 mutation annotation
Annotations for PTCH1 mutations
PTCH1	Location	Allele	Consequence	IMPACT	SYMBOL	Gene	Feature_type	Feature	BIOTYPE	cDNA_position	CDS_position	Protein_position	Amino_acids	Codons	Existing_variation	STRAND	SYMBOL_SOURCE	HGNC_ID	TSL	APPRIS	SIFT	PolyPhen	gnomAD_FIN_AF	gnomAD_NFE_AF	CLIN_SIG
c.1249C>T	9:95478153-95478153	A	stop_gained	HIGH	PTCH1	ENSG00000185920	Transcript	ENST00000331920.10	protein_coding	1549	1249	417	Q/*	Caa/Taa	COSM17472	-1	HGNC	HGNC:9585	5	P3	-	-	-	-	-
c.1725_1726CC>TT	9:95476036-95476037	AA	stop_gained,splice_region_variant	HIGH	PTCH1	ENSG00000185920	Transcript	ENST00000331920.10	protein_coding	2025-2026	1725-1726	575-576	LQ/L*	ctCCag/ctTTag	-	-1	HGNC	HGNC:9585	5	P3	-	-	-	-	-
c.1216-1G>A	9:95478187-95478187	T	splice_acceptor_variant	HIGH	PTCH1	ENSG00000185920	Transcript	ENST00000331920.10	protein_coding	-	-	-	-	-	COSM303011	-1	HGNC	HGNC:9585	5	P3	-	-	-	-	-
c.1347G>A	9:95478055-95478055	T	missense_variant,splice_region_variant	MODERATE	PTCH1	ENSG00000185920	Transcript	ENST00000331920.10	protein_coding	1647	1347	449	M/I	atG/atA	COSM4139702,COSM4139703,COSM4139704,COSM4139705,COSM7240808,COSM7240809,COSM7240810,COSM7240811	-1	HGNC	HGNC:9585	5	P3	deleterious(0.02)	possibly_damaging(0.874)	-	-	-
c.738_746del9	9:95481948-95481957	-	inframe_deletion,splice_region_variant	MODERATE	PTCH1	ENSG00000185920	Transcript	ENST00000331920.10	protein_coding	1038-1046	738-746	246-249	AYLL/A	gcATACCTCCTa/gca	-	-1	HGNC	HGNC:9585	5	P3	-	-	-	-	-
c.4321C>T	9:95446935-95446935	A	missense_variant	MODERATE	PTCH1	ENSG00000185920	Transcript	ENST00000331920.10	protein_coding	4621	4321	1441	P/S	Ccc/Tcc	rs746800536,COSM1331431,COSM1331432,COSM1331433,COSM1331434	-1	HGNC	HGNC:9585	5	P3	tolerated_low_confidence(0.78)	benign(0)	0	2.645e-05	-
c.2307_2308CC>TT	9:95467368-95467369	AA	stop_gained	HIGH	PTCH1	ENSG00000185920	Transcript	ENST00000331920.10	protein_coding	2607-2608	2307-2308	769-770	TR/T*	acCCga/acTTga	COSM17587,COSM4565615,COSM4565616,COSM4565617	-1	HGNC	HGNC:9585	5	P3	-	-	-	-	-
c.1728G>A;c.1728+1G>A	9:95476034-95476034	T	splice_region_variant,synonymous_variant	LOW	PTCH1	ENSG00000185920	Transcript	ENST00000331920.10	protein_coding	2028	1728	576	Q	caG/caA	COSM5731074	-1	HGNC	HGNC:9585	5	P3	-	-	-	-	-
c.4024C>G	9:95447232-95447232	C	missense_variant	MODERATE	PTCH1	ENSG00000185920	Transcript	ENST00000331920.10	protein_coding	4324	4024	1342	R/G	Cgc/Ggc	COSM6853766,COSM6853767,COSM6853768,COSM6853769	-1	HGNC	HGNC:9585	5	P3	deleterious_low_confidence(0.02)	benign(0.029)	-	-	-
c.1380_1381GG>AA	9:95477669-95477670	TT	stop_gained	HIGH	PTCH1	ENSG00000185920	Transcript	ENST00000331920.10	protein_coding	1680-1681	1380-1381	460-461	WD/*N	tgGGac/tgAAac	-	-1	HGNC	HGNC:9585	5	P3	-	-	-	-	-
c.3355delC	9:95453571-95453572	-	frameshift_variant	HIGH	PTCH1	ENSG00000185920	Transcript	ENST00000331920.10	protein_coding	3655	3355	1119	L/X	Ctg/tg	COSM6916319,COSM6916320,COSM6916321,COSM6916322	-1	HGNC	HGNC:9585	5	P3	-	-	-	-	-
c.3487G>A	9:95449903-95449903	T	missense_variant	MODERATE	PTCH1	ENSG00000185920	Transcript	ENST00000331920.10	protein_coding	3787	3487	1163	G/S	Ggc/Agc	rs113663584,CM149096,COSM17477	-1	HGNC	HGNC:9585	5	P3	tolerated(0.11)	probably_damaging(0.988)	0.0001386	0.0009409	-
c.2189_2190GG>AA	9:95468811-95468812	TT	stop_gained	HIGH	PTCH1	ENSG00000185920	Transcript	ENST00000331920.10	protein_coding	2489-2490	2189-2190	730	W/*	tGG/tAA	-	-1	HGNC	HGNC:9585	5	P3	-	-	-	-	-
c.3168+3C>G	9:95458011-95458011	T	splice_donor_variant	HIGH	PTCH1	ENSG00000185920	Transcript	ENST00000331920.10	protein_coding	-	-	-	-	-	-	-1	HGNC	HGNC:9585	5	P3	-	-	-	-	-
c.3054G>A	9:95458127-95458127	T	stop_gained	HIGH	PTCH1	ENSG00000185920	Transcript	ENST00000331920.10	protein_coding	3354	3054	1018	W/*	tgG/tgA	COSM14446,COSM1463842,COSM1463843,COSM1463844	-1	HGNC	HGNC:9585	5	P3	-	-	-	-	-
c.2552_2553GG>AA	9:95467123-95467124	TT	stop_gained	HIGH	PTCH1	ENSG00000185920	Transcript	ENST00000331920.10	protein_coding	2852-2853	2552-2553	851	W/*	tGG/tAA	-	-1	HGNC	HGNC:9585	5	P3	-	-	-	-	-
c.654G>A;c.654+1G>A	9:95482134-95482134	T	splice_region_variant,synonymous_variant	LOW	PTCH1	ENSG00000185920	Transcript	ENST00000331920.10	protein_coding	954	654	218	Q	caG/caA	COSM5891419,COSM5891420,COSM5891421,COSM5891422,COSM6950447,COSM6950448,COSM6950449,COSM6950450	-1	HGNC	HGNC:9585	5	P3	-	-	-	-	-
c.1414delGinsTT	9:95477635-95477636	AA	frameshift_variant	HIGH	PTCH1	ENSG00000185920	Transcript	ENST00000331920.10	protein_coding	1714	1414	472	A/FX	Gct/TTct	CD056471,COSM5757443,COSM5757444,COSM5757445,COSM5757446	-1	HGNC	HGNC:9585	5	P3	-	-	-	-	-
c.882C>T	9:95480453-95480453	A	synonymous_variant	LOW	PTCH1	ENSG00000185920	Transcript	ENST00000331920.10	protein_coding	1182	882	294	R	cgC/cgT	rs145893445	-1	HGNC	HGNC:9585	5	P3	-	-	0	0.0002287	-
c.1436delT	9:95477613-95477614	-	frameshift_variant	HIGH	PTCH1	ENSG00000185920	Transcript	ENST00000331920.10	protein_coding	1736	1436	479	L/X	cTg/cg	CM050740	-1	HGNC	HGNC:9585	5	P3	-	-	-	-	-
c.945+1C>T	9:95480388-95480388	T	splice_donor_variant	HIGH	PTCH1	ENSG00000185920	Transcript	ENST00000331920.10	protein_coding	-	-	-	-	-	-	-1	HGNC	HGNC:9585	5	P3	-	-	-	-	-
c.672C>A	9:95482023-95482023	T	stop_gained	HIGH	PTCH1	ENSG00000185920	Transcript	ENST00000331920.10	protein_coding	972	672	224	Y/*	taC/taA	CM032340	-1	HGNC	HGNC:9585	5	P3	-	-	-	-	-
c.2561G>A	9:95461998-95461998	T	missense_variant,splice_region_variant	MODERATE	PTCH1	ENSG00000185920	Transcript	ENST00000331920.10	protein_coding	2861	2561	854	G/E	gGa/gAa	-	-1	HGNC	HGNC:9585	5	P3	tolerated(0.06)	possibly_damaging(0.449)	-	-	-
c.2001delGTACinsTTA	9:95468999-95469000	TAA	frameshift_variant	HIGH	PTCH1	ENSG00000185920	Transcript	ENST00000331920.10	protein_coding	2301	2001	667	E/DX	gaG/gaTTA	-	-1	HGNC	HGNC:9585	5	P3	-	-	-	-	-
c.4080C>T	9:95447176-95447176	A	synonymous_variant	LOW	PTCH1	ENSG00000185920	Transcript	ENST00000331920.10	protein_coding	4380	4080	1360	S	tcC/tcT	rs62637631,COSM1625276	-1	HGNC	HGNC:9585	5	P3	-	-	0.001943	0.007146	-
c.945+2T>A	9:95480388-95480388	T	splice_donor_variant	HIGH	PTCH1	ENSG00000185920	Transcript	ENST00000331920.10	protein_coding	-	-	-	-	-	-	-1	HGNC	HGNC:9585	5	P3	-	-	-	-	-
c.1119C>T	9:95479096-95479096	A	synonymous_variant	LOW	PTCH1	ENSG00000185920	Transcript	ENST00000331920.10	protein_coding	1419	1119	373	Y	taC/taT	rs2066831	-1	HGNC	HGNC:9585	5	P3	-	-	9.239e-05	1.758e-05	-
c.3257T>C	9:95456325-95456325	G	missense_variant	MODERATE	PTCH1	ENSG00000185920	Transcript	ENST00000331920.10	protein_coding	3557	3257	1086	L/P	cTg/cCg	-	-1	HGNC	HGNC:9585	5	P3	deleterious(0)	probably_damaging(0.998)	-	-	-
c.3574C>T	9:95449299-95449299	A	missense_variant	MODERATE	PTCH1	ENSG00000185920	Transcript	ENST00000331920.10	protein_coding	3874	3574	1192	R/C	Cgc/Tgc	rs571420165	-1	HGNC	HGNC:9585	5	P3	deleterious(0.05)	possibly_damaging(0.53)	0	3.143e-05	-
c.3237_3262dup21	9:95456344-95456344	CGATCAGGATGACCACGGGCACGGCA	frameshift_variant	HIGH	PTCH1	ENSG00000185920	Transcript	ENST00000331920.10	protein_coding	3537-3538	3237-3238	1079-1080	-/CRARGHPDX	-/TGCCGTGCCCGTGGTCATCCTGATCG	-	-1	HGNC	HGNC:9585	5	P3	-	-	-	-	-
c.4141G>A	9:95447115-95447115	T	missense_variant	MODERATE	PTCH1	ENSG00000185920	Transcript	ENST00000331920.10	protein_coding	4441	4141	1381	V/M	Gtg/Atg	rs187104739,COSM1111414,COSM1111415,COSM1111416,COSM1111417	-1	HGNC	HGNC:9585	5	P3	deleterious_low_confidence(0)	probably_damaging(0.994)	0	7.187e-05	-
c.2110_2111delAG	9:95468889-95468891	-	frameshift_variant	HIGH	PTCH1	ENSG00000185920	Transcript	ENST00000331920.10	protein_coding	2410-2411	2110-2111	704	S/X	AGc/c	-	-1	HGNC	HGNC:9585	5	P3	-	-	-	-	-
c.2062C>T	9:95468939-95468939	A	stop_gained	HIGH	PTCH1	ENSG00000185920	Transcript	ENST00000331920.10	protein_coding	2362	2062	688	Q/*	Cag/Tag	rs1554695039,CM971262,COSM17474,COSM48710,COSM6922638,COSM6922639,COSM6922640	-1	HGNC	HGNC:9585	5	P3	-	-	-	-	-
c.2848C>T	9:95459639-95459639	A	missense_variant	MODERATE	PTCH1	ENSG00000185920	Transcript	ENST00000331920.10	protein_coding	3148	2848	950	H/Y	Cac/Tac	-	-1	HGNC	HGNC:9585	5	P3	deleterious(0.05)	benign(0.348)	-	-	-
c.1725_1726CC>GT	9:95476036-95476037	AC	stop_gained,splice_region_variant	HIGH	PTCH1	ENSG00000185920	Transcript	ENST00000331920.10	protein_coding	2025-2026	1725-1726	575-576	LQ/L*	ctCCag/ctGTag	-	-1	HGNC	HGNC:9585	5	P3	-	-	-	-	-
c.1804C>T	9:95469856-95469856	A	stop_gained	HIGH	PTCH1	ENSG00000185920	Transcript	ENST00000331920.10	protein_coding	2104	1804	602	R/*	Cga/Tga	rs863224650,CM066203,COSM1111502,COSM1111504,COSM1111505,COSM14464,COSM6276924,COSM6276925,COSM6276926,COSM6276927	-1	HGNC	HGNC:9585	5	P3	-	-	-	-	uncertain_significance
c.591G>A	9:95482197-95482197	T	stop_gained	HIGH	PTCH1	ENSG00000185920	Transcript	ENST00000331920.10	protein_coding	891	591	197	W/*	tgG/tgA	COSM4979541,COSM4979542,COSM4979543,COSM4979544	-1	HGNC	HGNC:9585	5	P3	-	-	-	-	-
c.3921_3922insC	9:95447334-95447334	G	frameshift_variant	HIGH	PTCH1	ENSG00000185920	Transcript	ENST00000331920.10	protein_coding	4221-4222	3921-3922	1307-1308	-/X	-/C	rs761353734	-1	HGNC	HGNC:9585	5	P3	-	-	0	3.613e-05	-
c.2689A>G	9:95461870-95461870	C	missense_variant	MODERATE	PTCH1	ENSG00000185920	Transcript	ENST00000331920.10	protein_coding	2989	2689	897	I/V	Atc/Gtc	rs758483793	-1	HGNC	HGNC:9585	5	P3	tolerated(0.24)	benign(0.305)	0	1.759e-05	-
c.3168+2T>A	9:95458011-95458011	T	splice_donor_variant	HIGH	PTCH1	ENSG00000185920	Transcript	ENST00000331920.10	protein_coding	-	-	-	-	-	-	-1	HGNC	HGNC:9585	5	P3	-	-	-	-	-
c.3182delCGCinsTG	9:95456399-95456400	CA	frameshift_variant	HIGH	PTCH1	ENSG00000185920	Transcript	ENST00000331920.10	protein_coding	3482	3182	1061	A/VX	gCg/gTGg	-	-1	HGNC	HGNC:9585	5	P3	-	-	-	-	-
c.569_571delTAT	9:95485697-95485700	-	inframe_deletion	MODERATE	PTCH1	ENSG00000185920	Transcript	ENST00000331920.10	protein_coding	869-871	569-571	190-191	VY/D	gTATac/gac	-	-1	HGNC	HGNC:9585	5	P3	-	-	-	-	-
c.1526G>A	9:95476835-95476835	T	missense_variant	MODERATE	PTCH1	ENSG00000185920	Transcript	ENST00000331920.10	protein_coding	1826	1526	509	G/D	gGt/gAt	rs1060502268,CM030949,CM962771,COSM6931834,COSM6931835,COSM6931836,COSM6931837	-1	HGNC	HGNC:9585	5	P3	deleterious(0)	probably_damaging(1)	-	-	-
c.3053G>A	9:95458128-95458128	T	stop_gained	HIGH	PTCH1	ENSG00000185920	Transcript	ENST00000331920.10	protein_coding	3353	3053	1018	W/*	tGg/tAg	CM064178	-1	HGNC	HGNC:9585	5	P3	-	-	-	-	-
c.619G>A	9:95482169-95482169	T	missense_variant	MODERATE	PTCH1	ENSG00000185920	Transcript	ENST00000331920.10	protein_coding	919	619	207	G/R	Gga/Aga	-	-1	HGNC	HGNC:9585	5	P3	deleterious(0)	possibly_damaging(0.84)	-	-	-
c.834G>A	9:95480501-95480501	T	stop_gained	HIGH	PTCH1	ENSG00000185920	Transcript	ENST00000331920.10	protein_coding	1134	834	278	W/*	tgG/tgA	COSM26356	-1	HGNC	HGNC:9585	5	P3	-	-	-	-	-
c.855_865del 11	9:95480469-95480480	-	frameshift_variant	HIGH	PTCH1	ENSG00000185920	Transcript	ENST00000331920.10	protein_coding	1155-1165	855-865	285-289	AEVGH/AX	gcTGAGGTTGGTCat/gcat	-	-1	HGNC	HGNC:9585	5	P3	-	-	-	-	-
c.1161G>A	9:95479054-95479054	T	stop_gained	HIGH	PTCH1	ENSG00000185920	Transcript	ENST00000331920.10	protein_coding	1461	1161	387	W/*	tgG/tgA	COSM17608	-1	HGNC	HGNC:9585	5	P3	-	-	-	-	-
c.539_545delACTCGGC	9:95485723-95485730	-	frameshift_variant	HIGH	PTCH1	ENSG00000185920	Transcript	ENST00000331920.10	protein_coding	839-845	539-545	180-182	DSA/X	gACTCGGCa/ga	-	-1	HGNC	HGNC:9585	5	P3	-	-	-	-	-
c.2887+4del AGTA	9:95459595-95459596	-	splice_region_variant,intron_variant	LOW	PTCH1	ENSG00000185920	Transcript	ENST00000331920.10	protein_coding	-	-	-	-	-	COSM6574196,COSM6574197,COSM6574198,COSM6574199	-1	HGNC	HGNC:9585	5	P3	-	-	-	-	-
c.1380G>A	9:95477670-95477670	T	stop_gained	HIGH	PTCH1	ENSG00000185920	Transcript	ENST00000331920.10	protein_coding	1680	1380	460	W/*	tgG/tgA	CM971258	-1	HGNC	HGNC:9585	5	P3	-	-	-	-	-
c.3027C>T	9:95458154-95458154	A	synonymous_variant	LOW	PTCH1	ENSG00000185920	Transcript	ENST00000331920.10	protein_coding	3327	3027	1009	Y	taC/taT	rs747234651,CM971265,COSM5610014,COSM5610015,COSM5610016,COSM5610017	-1	HGNC	HGNC:9585	5	P3	-	-	0	0	pathogenic
c.4213G>A	9:95447043-95447043	T	missense_variant	MODERATE	PTCH1	ENSG00000185920	Transcript	ENST00000331920.10	protein_coding	4513	4213	1405	D/N	Gac/Aac	rs530172841	-1	HGNC	HGNC:9585	5	P3	tolerated_low_confidence(0.16)	benign(0)	-	-	-
c.3168G>A;c.3168-1G>A	9:95458011-95458011	T	splice_donor_variant	HIGH	PTCH1	ENSG00000185920	Transcript	ENST00000331920.10	protein_coding	-	-	-	-	-	-	-1	HGNC	HGNC:9585	5	P3	-	-	-	-	-
c.3277G>A	9:95456305-95456305	T	missense_variant	MODERATE	PTCH1	ENSG00000185920	Transcript	ENST00000331920.10	protein_coding	3577	3277	1093	G/R	Gga/Aga	CM054087,CM066193,CM1314636,COSM88149,COSM88150,COSM88151	-1	HGNC	HGNC:9585	5	P3	deleterious(0)	probably_damaging(0.993)	-	-	-
c.1703C>T	9:95476059-95476059	A	missense_variant	MODERATE	PTCH1	ENSG00000185920	Transcript	ENST00000331920.10	protein_coding	2003	1703	568	P/L	cCc/cTc	COSM96963	-1	HGNC	HGNC:9585	5	P3	deleterious(0)	probably_damaging(1)	-	-	-
c.1340delA	9:95478061-95478062	-	frameshift_variant	HIGH	PTCH1	ENSG00000185920	Transcript	ENST00000331920.10	protein_coding	1640	1340	447	L/X	tTa/ta	-	-1	HGNC	HGNC:9585	5	P3	-	-	-	-	-
c.2770_2788del21	9:95459698-95459717	-	frameshift_variant	HIGH	PTCH1	ENSG00000185920	Transcript	ENST00000331920.10	protein_coding	3070-3088	2770-2788	924-930	TAWVSND/X	ACGGCTTGGGTCAGCAACGac/ac	-	-1	HGNC	HGNC:9585	5	P3	-	-	-	-	-
c.1306C>T	9:95478096-95478096	T	missense_variant	MODERATE	PTCH1	ENSG00000185920	Transcript	ENST00000331920.10	protein_coding	1606	1306	436	D/N	Gac/Aac	rs142274954	-1	HGNC	HGNC:9585	5	P3	tolerated(0.12)	benign(0.066)	0.0005543	0.001055	-
c.3587C>T	9:95449286-95449286	A	missense_variant	MODERATE	PTCH1	ENSG00000185920	Transcript	ENST00000331920.10	protein_coding	3887	3587	1196	P/L	cCc/cTc	rs1217566464	-1	HGNC	HGNC:9585	5	P3	deleterious(0.01)	benign(0.168)	0	0	-
c.2921_2922insAGTT	9:95458259-95458259	AACT	frameshift_variant	HIGH	PTCH1	ENSG00000185920	Transcript	ENST00000331920.10	protein_coding	3221-3222	2921-2922	974	F/LVX	ttc/ttAGTTc	-	-1	HGNC	HGNC:9585	5	P3	-	-	-	-	-
c.3591C>T	9:95449282-95449282	A	synonymous_variant	LOW	PTCH1	ENSG00000185920	Transcript	ENST00000331920.10	protein_coding	3891	3591	1197	S	tcC/tcT	COSM3367820,COSM3367821,COSM3367822,COSM3367823	-1	HGNC	HGNC:9585	5	P3	-	-	-	-	-
c.2561-1G>A	9:95461998-95461998	T	missense_variant,splice_region_variant	MODERATE	PTCH1	ENSG00000185920	Transcript	ENST00000331920.10	protein_coding	2861	2561	854	G/E	gGa/gAa	-	-1	HGNC	HGNC:9585	5	P3	tolerated(0.06)	possibly_damaging(0.449)	-	-	-
c.2620A>T	9:95461939-95461939	A	stop_gained	HIGH	PTCH1	ENSG00000185920	Transcript	ENST00000331920.10	protein_coding	2920	2620	874	K/*	Aag/Tag	-	-1	HGNC	HGNC:9585	5	P3	-	-	-	-	-
c.2812C>T	9:95459675-95459675	A	stop_gained	HIGH	PTCH1	ENSG00000185920	Transcript	ENST00000331920.10	protein_coding	3112	2812	938	Q/*	Cag/Tag	COSM96965	-1	HGNC	HGNC:9585	5	P3	-	-	-	-	-
c.2173C>T	9:95468828-95468828	A	missense_variant	MODERATE	PTCH1	ENSG00000185920	Transcript	ENST00000331920.10	protein_coding	2473	2173	725	P/S	Ccc/Tcc	rs149258400,COSM17512	-1	HGNC	HGNC:9585	5	P3	tolerated(0.83)	benign(0.021)	4.62e-05	0.00138	-
c.3322_3323insA	9:95453604-95453604	T	frameshift_variant	HIGH	PTCH1	ENSG00000185920	Transcript	ENST00000331920.10	protein_coding	3622-3623	3322-3323	1108	I/NX	atc/aAtc	-	-1	HGNC	HGNC:9585	5	P3	-	-	-	-	-
c.1136delTCGT	9:95479078-95479079	-	frameshift_variant	HIGH	PTCH1	ENSG00000185920	Transcript	ENST00000331920.10	protein_coding	1436	1136	379	Y/X	tAc/tc	-	-1	HGNC	HGNC:9585	5	P3	-	-	-	-	-
c.590G>A	9:95482198-95482198	T	stop_gained	HIGH	PTCH1	ENSG00000185920	Transcript	ENST00000331920.10	protein_coding	890	590	197	W/*	tGg/tAg	rs1064793922	-1	HGNC	HGNC:9585	5	P3	-	-	-	-	-
c.3662C>T	9:95449211-95449211	A	missense_variant	MODERATE	PTCH1	ENSG00000185920	Transcript	ENST00000331920.10	protein_coding	3962	3662	1221	S/F	tCc/tTc	COSM4376209,COSM4376210,COSM4376211,COSM4376212	-1	HGNC	HGNC:9585	5	P3	deleterious(0)	probably_damaging(0.991)	-	-	-
c.896C>T	9:95480439-95480439	A	missense_variant	MODERATE	PTCH1	ENSG00000185920	Transcript	ENST00000331920.10	protein_coding	1196	896	299	P/L	cCg/cTg	rs141939274	-1	HGNC	HGNC:9585	5	P3	deleterious(0)	probably_damaging(0.976)	0	6.163e-05	-
c.2768T>C	9:95459719-95459719	G	missense_variant	MODERATE	PTCH1	ENSG00000185920	Transcript	ENST00000331920.10	protein_coding	3068	2768	923	L/P	cTg/cCg	COSM88146,COSM88147,COSM88148	-1	HGNC	HGNC:9585	5	P3	deleterious(0)	probably_damaging(1)	-	-	-
c.3945C>T	9:95447311-95447311	A	synonymous_variant	LOW	PTCH1	ENSG00000185920	Transcript	ENST00000331920.10	protein_coding	4245	3945	1315	P	ccC/ccT	COSM1463794,COSM1463795,COSM1463796,COSM1463797	-1	HGNC	HGNC:9585	5	P3	-	-	-	-	-
c.740_741insC	9:95481954-95481954	G	frameshift_variant	HIGH	PTCH1	ENSG00000185920	Transcript	ENST00000331920.10	protein_coding	1040-1041	740-741	247	Y/YX	tac/taCc	-	-1	HGNC	HGNC:9585	5	P3	-	-	-	-	-
c.820C>T	9:95480515-95480515	A	stop_gained	HIGH	PTCH1	ENSG00000185920	Transcript	ENST00000331920.10	protein_coding	1120	820	274	Q/*	Caa/Taa	CM054092	-1	HGNC	HGNC:9585	5	P3	-	-	-	-	-
c.612delC	9:95482175-95482176	-	frameshift_variant	HIGH	PTCH1	ENSG00000185920	Transcript	ENST00000331920.10	protein_coding	912	612	204	Y/X	taC/ta	-	-1	HGNC	HGNC:9585	5	P3	-	-	-	-	-
c.3438_3449del12	9:95453477-95453489	-	inframe_deletion,splice_region_variant	MODERATE	PTCH1	ENSG00000185920	Transcript	ENST00000331920.10	protein_coding	3738-3749	3438-3449	1146-1150	DFIVR/E	gaCTTCATTGTCAGg/gag	-	-1	HGNC	HGNC:9585	5	P3	-	-	-	-	-
c.590_591GG>AA	9:95482197-95482198	TT	stop_gained	HIGH	PTCH1	ENSG00000185920	Transcript	ENST00000331920.10	protein_coding	890-891	590-591	197	W/*	tGG/tAA	COSM6983871,COSM6983872,COSM6983873,COSM6983874	-1	HGNC	HGNC:9585	5	P3	-	-	-	-	-
c.2634C>T	9:95461925-95461925	A	synonymous_variant	LOW	PTCH1	ENSG00000185920	Transcript	ENST00000331920.10	protein_coding	2934	2634	878	D	gaC/gaT	rs771732591,COSM2733249,COSM2733250,COSM2733251,COSM2733252	-1	HGNC	HGNC:9585	5	P3	-	-	0	7.911e-05	uncertain_significance
c.2999_3029dup30	9:95458181-95458181	GGGTAACTGGACAGCCCCAGGCTCGTATAGT	frameshift_variant	HIGH	PTCH1	ENSG00000185920	Transcript	ENST00000331920.10	protein_coding	3299-3300	2999-3000	1000	N/KLYEPGAVQLPX	aac/aaACTATACGAGCCTGGGGCTGTCCAGTTACCCc	-	-1	HGNC	HGNC:9585	5	P3	-	-	-	-	-
c.3079_3080delTG	9:95458100-95458102	-	frameshift_variant	HIGH	PTCH1	ENSG00000185920	Transcript	ENST00000331920.10	protein_coding	3379-3380	3079-3080	1027	W/X	TGg/g	-	-1	HGNC	HGNC:9585	5	P3	-	-	-	-	-
c.3959G>A	9:95447297-95447297	T	missense_variant	MODERATE	PTCH1	ENSG00000185920	Transcript	ENST00000331920.10	protein_coding	4259	3959	1320	R/K	aGa/aAa	COSM3780217,COSM3780218,COSM3780219,COSM3780220	-1	HGNC	HGNC:9585	5	P3	tolerated_low_confidence(0.52)	benign(0.053)	-	-	-
c.1603-1G>A	9:95476160-95476160	T	splice_acceptor_variant	HIGH	PTCH1	ENSG00000185920	Transcript	ENST00000331920.10	protein_coding	-	-	-	-	-	COSM29068	-1	HGNC	HGNC:9585	5	P3	-	-	-	-	-
c.644_647delACAT	9:95482140-95482144	-	frameshift_variant	HIGH	PTCH1	ENSG00000185920	Transcript	ENST00000331920.10	protein_coding	944-947	644-647	215-216	YM/X	tACATg/tg	-	-1	HGNC	HGNC:9585	5	P3	-	-	-	-	-
c.2710A>T	9:95459777-95459777	A	stop_gained	HIGH	PTCH1	ENSG00000185920	Transcript	ENST00000331920.10	protein_coding	3010	2710	904	K/*	Aaa/Taa	-	-1	HGNC	HGNC:9585	5	P3	-	-	-	-	-
c.3918_3919CC>TT	9:95447337-95447338	AA	missense_variant	MODERATE	PTCH1	ENSG00000185920	Transcript	ENST00000331920.10	protein_coding	4218-4219	3918-3919	1306-1307	PP/PS	ccCCcc/ccTTcc	-	-1	HGNC	HGNC:9585	5	P3	-	-	-	-	-
c.2050G>T	9:95468951-95468951	A	stop_gained	HIGH	PTCH1	ENSG00000185920	Transcript	ENST00000331920.10	protein_coding	2350	2050	684	E/*	Gag/Tag	COSM29055	-1	HGNC	HGNC:9585	5	P3	-	-	-	-	-
c.3268G>T	9:95456314-95456314	A	missense_variant	MODERATE	PTCH1	ENSG00000185920	Transcript	ENST00000331920.10	protein_coding	3568	3268	1090	V/F	Gtt/Ttt	-	-1	HGNC	HGNC:9585	5	P3	deleterious(0)	probably_damaging(0.997)	-	-	-
c.2687C>T	9:95461872-95461872	A	missense_variant	MODERATE	PTCH1	ENSG00000185920	Transcript	ENST00000331920.10	protein_coding	2987	2687	896	P/L	cCc/cTc	COSM5743345,COSM5743346,COSM5743347,COSM5743348	-1	HGNC	HGNC:9585	5	P3	deleterious(0.01)	probably_damaging(0.969)	-	-	-
c.757_776dup19	9:95480577-95480577	AAGTTTGTCCACCGCAAAGG	frameshift_variant	HIGH	PTCH1	ENSG00000185920	Transcript	ENST00000331920.10	protein_coding	1057-1058	757-758	253	P/PFAVDKLX	cct/cCCTTTGCGGTGGACAAACTTct	-	-1	HGNC	HGNC:9585	5	P3	-	-	-	-	-
c.576G>A	9:95485693-95485693	T	missense_variant	MODERATE	PTCH1	ENSG00000185920	Transcript	ENST00000331920.10	protein_coding	876	576	192	M/I	atG/atA	-	-1	HGNC	HGNC:9585	5	P3	tolerated(0.06)	benign(0.024)	-	-	-
c.1306G>A	9:95478096-95478096	T	missense_variant	MODERATE	PTCH1	ENSG00000185920	Transcript	ENST00000331920.10	protein_coding	1606	1306	436	D/N	Gac/Aac	rs142274954	-1	HGNC	HGNC:9585	5	P3	tolerated(0.12)	benign(0.066)	0.0005543	0.001055	-
c.943_945delAAA	9:95480389-95480392	-	inframe_deletion,splice_region_variant	MODERATE	PTCH1	ENSG00000185920	Transcript	ENST00000331920.10	protein_coding	1243-1245	943-945	315	K/-	AAA/-	-	-1	HGNC	HGNC:9585	5	P3	-	-	-	-	-
c.518_538del21	9:95485730-95485751	-	inframe_deletion	MODERATE	PTCH1	ENSG00000185920	Transcript	ENST00000331920.10	protein_coding	818-838	518-538	173-180	EALLQHLD/D	gAAGCGCTCCTACAACACCTGGac/gac	-	-1	HGNC	HGNC:9585	5	P3	-	-	-	-	-
c.1068_1101del34	9:95479113-95479147	-	frameshift_variant,splice_region_variant	HIGH	PTCH1	ENSG00000185920	Transcript	ENST00000331920.10	protein_coding	1368-1401	1068-1101	356-367	SAHALQTMFQLM/X	agCGCCCATGCCCTGCAGACCATGTTCCAGTTAATG/ag	-	-1	HGNC	HGNC:9585	5	P3	-	-	-	-	-
c.981delT	9:95480054-95480055	-	frameshift_variant	HIGH	PTCH1	ENSG00000185920	Transcript	ENST00000331920.10	protein_coding	1281	981	327	C/X	tgT/tg	COSM88143,COSM88144,COSM88145	-1	HGNC	HGNC:9585	5	P3	-	-	-	-	-
c.1350_1351insG	9:95477699-95477699	C	frameshift_variant	HIGH	PTCH1	ENSG00000185920	Transcript	ENST00000331920.10	protein_coding	1650-1651	1350-1351	450-451	-/X	-/G	CI054491	-1	HGNC	HGNC:9585	5	P3	-	-	-	-	-
c.655-1G>A	9:95482041-95482041	T	splice_acceptor_variant	HIGH	PTCH1	ENSG00000185920	Transcript	ENST00000331920.10	protein_coding	-	-	-	-	-	COSM6989506,COSM6989507,COSM6989508,COSM6989509	-1	HGNC	HGNC:9585	5	P3	-	-	-	-	-
c.2011delC	9:95468989-95468990	-	frameshift_variant	HIGH	PTCH1	ENSG00000185920	Transcript	ENST00000331920.10	protein_coding	2311	2011	671	H/X	Cac/ac	CD031075,COSM17601	-1	HGNC	HGNC:9585	5	P3	-	-	-	-	-
c.2974G>T	9:95458207-95458207	A	stop_gained	HIGH	PTCH1	ENSG00000185920	Transcript	ENST00000331920.10	protein_coding	3274	2974	992	E/*	Gaa/Taa	rs1060502278,COSM5896947,COSM5896948,COSM5896949,COSM5896950	-1	HGNC	HGNC:9585	5	P3	-	-	-	-	-
c.722T>A	9:95481973-95481973	T	stop_gained	HIGH	PTCH1	ENSG00000185920	Transcript	ENST00000331920.10	protein_coding	1022	722	241	L/*	tTa/tAa	CM004009	-1	HGNC	HGNC:9585	5	P3	-	-	-	-	-
c.2964_2965GG>TT	9:95458216-95458217	AA	stop_gained	HIGH	PTCH1	ENSG00000185920	Transcript	ENST00000331920.10	protein_coding	3264-3265	2964-2965	988-989	VE/V*	gtGGag/gtTTag	-	-1	HGNC	HGNC:9585	5	P3	-	-	-	-	-
c.926C>T	9:95480409-95480409	A	missense_variant	MODERATE	PTCH1	ENSG00000185920	Transcript	ENST00000331920.10	protein_coding	1226	926	309	P/L	cCc/cTc	rs762382517,COSM5752003,COSM5752004,COSM5752005,COSM5752006,COSM5989842,COSM5989843,COSM5989844,COSM5989845	-1	HGNC	HGNC:9585	5	P3	deleterious(0)	probably_damaging(0.999)	0	1.759e-05	-
c.2908G>T	9:95458273-95458273	A	stop_gained	HIGH	PTCH1	ENSG00000185920	Transcript	ENST00000331920.10	protein_coding	3208	2908	970	E/*	Gag/Tag	CM045082,COSM1716863	-1	HGNC	HGNC:9585	5	P3	-	-	-	-	-
c.3306+26delTT	9:95456249-95456250	-	intron_variant	MODIFIER	PTCH1	ENSG00000185920	Transcript	ENST00000331920.10	protein_coding	-	-	-	-	-	-	-1	HGNC	HGNC:9585	5	P3	-	-	-	-	-
c.1234delG	9:95478167-95478168	-	frameshift_variant	HIGH	PTCH1	ENSG00000185920	Transcript	ENST00000331920.10	protein_coding	1534	1234	412	A/X	Gca/ca	CM066196,COSM6961039,COSM6961040,COSM6961041,COSM6961042	-1	HGNC	HGNC:9585	5	P3	-	-	-	-	-
c.3326_3346del21	9:95453580-95453601	-	inframe_deletion	MODERATE	PTCH1	ENSG00000185920	Transcript	ENST00000331920.10	protein_coding	3626-3646	3326-3346	1109-1116	GDKNRRAV/V	gGCGACAAGAACCGCAGGGCTGtg/gtg	-	-1	HGNC	HGNC:9585	5	P3	-	-	-	-	-
c.2350G>T	9:95467326-95467326	A	stop_gained	HIGH	PTCH1	ENSG00000185920	Transcript	ENST00000331920.10	protein_coding	2650	2350	784	E/*	Gaa/Taa	-	-1	HGNC	HGNC:9585	5	P3	-	-	-	-	-
c.4012C>T	9:95447244-95447244	A	missense_variant	MODERATE	PTCH1	ENSG00000185920	Transcript	ENST00000331920.10	protein_coding	4312	4012	1338	R/C	Cgc/Tgc	rs374346190	-1	HGNC	HGNC:9585	5	P3	tolerated_low_confidence(0.23)	benign(0.003)	0	3.633e-05	-
c.857_869del13	9:95480465-95480478	-	frameshift_variant	HIGH	PTCH1	ENSG00000185920	Transcript	ENST00000331920.10	protein_coding	1157-1169	857-869	286-290	EVGHG/X	gAGGTTGGTCATGGt/gt	-	-1	HGNC	HGNC:9585	5	P3	-	-	-	-	-
c.3441C>T	9:95453486-95453486	A	synonymous_variant	LOW	PTCH1	ENSG00000185920	Transcript	ENST00000331920.10	protein_coding	3741	3441	1147	F	ttC/ttT	-	-1	HGNC	HGNC:9585	5	P3	-	-	-	-	-
c.517G>T	9:95485752-95485752	A	stop_gained	HIGH	PTCH1	ENSG00000185920	Transcript	ENST00000331920.10	protein_coding	817	517	173	E/*	Gaa/Taa	-	-1	HGNC	HGNC:9585	5	P3	-	-	-	-	-
c.3338G>A	9:95453589-95453589	T	missense_variant	MODERATE	PTCH1	ENSG00000185920	Transcript	ENST00000331920.10	protein_coding	3638	3338	1113	R/H	cGc/cAc	rs143781513	-1	HGNC	HGNC:9585	5	P3	tolerated(0.31)	benign(0.035)	0	2.649e-05	-
c.746+3A>T	9:95481946-95481946	A	splice_region_variant,intron_variant	LOW	PTCH1	ENSG00000185920	Transcript	ENST00000331920.10	protein_coding	-	-	-	-	-	-	-1	HGNC	HGNC:9585	5	P3	-	-	-	-	-
c.1702_1703delCC	9:95476058-95476060	-	frameshift_variant	HIGH	PTCH1	ENSG00000185920	Transcript	ENST00000331920.10	protein_coding	2002-2003	1702-1703	568	P/X	CCc/c	-	-1	HGNC	HGNC:9585	5	P3	-	-	-	-	-
c.1506_1515del10	9:95476845-95476855	-	frameshift_variant,splice_region_variant	HIGH	PTCH1	ENSG00000185920	Transcript	ENST00000331920.10	protein_coding	1806-1815	1506-1515	502-505	VLPF/X	gtTTTGCCATTT/gt	-	-1	HGNC	HGNC:9585	5	P3	-	-	-	-	-

## Sheet: TP53 mutation annotation
Annotations for TP53 mutations
TP53	Location	Allele	Consequence	IMPACT	SYMBOL	Gene	Feature_type	Feature	BIOTYPE	cDNA_position	CDS_position	Protein_position	Amino_acids	Codons	Existing_variation	STRAND	SYMBOL_SOURCE	HGNC_ID	TSL	SIFT	PolyPhen	gnomAD_FIN_AF	gnomAD_NFE_AF	CLIN_SIG
c.529C>T	17:7675083-7675083	A	missense_variant	MODERATE	TP53	ENSG00000141510	Transcript	ENST00000269305.8	protein_coding	719	529	177	P/S	Ccc/Tcc	rs147002414,COSM10650,COSM1559483,COSM1559484,COSM1559485,COSM1559486,COSM43669,COSM43978,COSM5887468,COSM5887469	-1	HGNC	HGNC:11998	1	deleterious(0)	probably_damaging(0.954)	-	-	uncertain_significance
c.880G>T	17:7673740-7673740	A	stop_gained	HIGH	TP53	ENSG00000141510	Transcript	ENST00000269305.8	protein_coding	1070	880	294	E/*	Gag/Tag	rs1057520607,CM144128,COSM10856,COSM126981,COSM2744500,COSM2744501,COSM318363,COSM3388169,COSM4336232,COSM44127,COSM45824,COSM6621,COSM6965758,COSM6965759,COSM6965760,COSM6965761	-1	HGNC	HGNC:11998	1	-	-	-	-	-
c.637C>T	17:7674894-7674894	A	stop_gained	HIGH	TP53	ENSG00000141510	Transcript	ENST00000269305.8	protein_coding	827	637	213	R/*	Cga/Tga	rs397516436,CM951226,COSM10654,COSM1638393,COSM3378350,COSM43798,COSM43807,COSM44102,COSM4862566,COSM4862567,COSM6474338,COSM6474339,COSM6474340,COSM6474341,COSM6474342,COSM6474343,COSM6503267,COSM707888,COSM707889,COSM707890,COSM707891,COSM99615,COSM99616,COSM99617,COSM99618	-1	HGNC	HGNC:11998	1	-	-	0	0	-
c.637C>T	17:7674894-7674894	A	stop_gained	HIGH	TP53	ENSG00000141510	Transcript	ENST00000269305.8	protein_coding	827	637	213	R/*	Cga/Tga	rs397516436,CM951226,COSM10654,COSM1638393,COSM3378350,COSM43798,COSM43807,COSM44102,COSM4862566,COSM4862567,COSM6474338,COSM6474339,COSM6474340,COSM6474341,COSM6474342,COSM6474343,COSM6503267,COSM707888,COSM707889,COSM707890,COSM707891,COSM99615,COSM99616,COSM99617,COSM99618	-1	HGNC	HGNC:11998	1	-	-	0	0	-
c.637C>T	17:7674894-7674894	A	stop_gained	HIGH	TP53	ENSG00000141510	Transcript	ENST00000269305.8	protein_coding	827	637	213	R/*	Cga/Tga	rs397516436,CM951226,COSM10654,COSM1638393,COSM3378350,COSM43798,COSM43807,COSM44102,COSM4862566,COSM4862567,COSM6474338,COSM6474339,COSM6474340,COSM6474341,COSM6474342,COSM6474343,COSM6503267,COSM707888,COSM707889,COSM707890,COSM707891,COSM99615,COSM99616,COSM99617,COSM99618	-1	HGNC	HGNC:11998	1	-	-	0	0	-
c.733_734GG>AA	17:7674229-7674230	TT	missense_variant	MODERATE	TP53	ENSG00000141510	Transcript	ENST00000269305.8	protein_coding	923-924	733-734	245	G/N	GGc/AAc	COSM44865,COSM45043,COSM45410,COSM45456,COSM5882924,COSM5882925,COSM5882926,COSM5882927,COSM5882928,COSM5882929,COSM6931137,COSM6931138,COSM6931139,COSM6931140,COSM6931141,COSM7409345	-1	HGNC	HGNC:11998	1	deleterious(0)	probably_damaging(0.999)	-	-	-
c.529_530del18	17:7675081-7675083	-	frameshift_variant	HIGH	TP53	ENSG00000141510	Transcript	ENST00000269305.8	protein_coding	719-720	529-530	177	P/X	CCc/c	COSM45878,COSM5413393,COSM5413394,COSM5413395,COSM5413396,COSM5413397,COSM5413398,COSM5413399	-1	HGNC	HGNC:11998	1	-	-	-	-	-
c.725G>T	17:7674238-7674238	A	missense_variant	MODERATE	TP53	ENSG00000141510	Transcript	ENST00000269305.8	protein_coding	915	725	242	C/F	tGc/tTc	rs121912655,CM910618,COSM10646,COSM10810,COSM11133,COSM129834,COSM129835,COSM129836,COSM1610838,COSM1610839,COSM1610840,COSM1646852,COSM251396,COSM251397,COSM251398,COSM2744611,COSM2744612,COSM3378347,COSM3403262,COSM3717642	-1	HGNC	HGNC:11998	1	deleterious(0)	probably_damaging(1)	-	-	pathogenic,likely_pathogenic
c.772G>A	17:7674191-7674191	T	missense_variant	MODERATE	TP53	ENSG00000141510	Transcript	ENST00000269305.8	protein_coding	962	772	258	E/K	Gaa/Aaa	rs121912652,CM900213,COSM10751,COSM10988,COSM173137,COSM173138,COSM2744566,COSM3388180,COSM43568,COSM437486,COSM437487,COSM45001,COSM4813025,COSM4813026	-1	HGNC	HGNC:11998	1	deleterious(0)	probably_damaging(0.999)	-	-	pathogenic
c.839G>A	17:7673781-7673781	T	missense_variant	MODERATE	TP53	ENSG00000141510	Transcript	ENST00000269305.8	protein_coding	1029	839	280	R/K	aGa/aAa	rs121912660,CM153865,CM993218,COSM10724,COSM10728,COSM11287,COSM129830,COSM1646813,COSM1649340,COSM1659144,COSM254987,COSM3522694,COSM3723939,COSM3733332,COSM562340	-1	HGNC	HGNC:11998	1	deleterious(0.04)	probably_damaging(0.925)	-	-	uncertain_significance,likely_pathogenic
c.535C>T	17:7675077-7675077	A	missense_variant	MODERATE	TP53	ENSG00000141510	Transcript	ENST00000269305.8	protein_coding	725	535	179	H/Y	Cat/Tat	rs587780070,CM067054,COSM10768,COSM129848,COSM129849,COSM129850,COSM129851,COSM1709730,COSM2744838,COSM326727,COSM326728,COSM326729,COSM326730,COSM3388203,COSM3958834,COSM44151,COSM44776,COSM45520,COSM4749459,COSM4749460,COSM707884,COSM707885,COSM707886,COSM707887	-1	HGNC	HGNC:11998	1	deleterious(0)	probably_damaging(0.991)	-	-	uncertain_significance,likely_pathogenic
c.722C>T	17:7674241-7674241	A	missense_variant	MODERATE	TP53	ENSG00000141510	Transcript	ENST00000269305.8	protein_coding	912	722	241	S/F	tCc/tTc	rs28934573,CM1212186,CM920673,COSM10709,COSM10812,COSM10935,COSM1230110,COSM1230111,COSM1230112,COSM1649402,COSM214170,COSM214171,COSM214172,COSM2744619,COSM2744620,COSM3362448,COSM3522695,COSM3712577,COSM437501,COSM437502,COSM437503,COSM44657	-1	HGNC	HGNC:11998	1	deleterious(0)	probably_damaging(1)	0	8.791e-06	likely_pathogenic
c.580C>T	17:7674951-7674951	A	missense_variant	MODERATE	TP53	ENSG00000141510	Transcript	ENST00000269305.8	protein_coding	770	580	194	L/F	Ctt/Ttt	rs587780071,CM120848,COSM10995,COSM1679502,COSM376381,COSM376382,COSM376383,COSM376384,COSM4271890,COSM45330,COSM46117,COSM5435804,COSM5435805,COSM5435806,COSM5435807,COSM5435808,COSM5435809	-1	HGNC	HGNC:11998	1	deleterious(0)	probably_damaging(1)	-	-	-
c.672G>A;c.672+1G>A	17:7674859-7674859	T	splice_region_variant,synonymous_variant	LOW	TP53	ENSG00000141510	Transcript	ENST00000269305.8	protein_coding	862	672	224	E	gaG/gaA	rs267605076,CS100446,COSM11451,COSM1646846,COSM1646847,COSM1649395,COSM326731,COSM326732,COSM326733,COSM3970352,COSM4271846,COSM44754,COSM44945,COSM4860011,COSM707896,COSM707897,COSM707898,COSM707899,COSM707900,COSM707901	-1	HGNC	HGNC:11998	1	-	-	-	-	-
c.534_535CC>TT	17:7675077-7675078	AA	missense_variant	MODERATE	TP53	ENSG00000141510	Transcript	ENST00000269305.8	protein_coding	724-725	534-535	178-179	HH/HY	caCCat/caTTat	COSM43584,COSM45113,COSM4567004,COSM4567005,COSM4567006,COSM4567007,COSM4567008,COSM4567009	-1	HGNC	HGNC:11998	1	-	-	-	-	-
c.813 814GG>AA
c.991C>T	17:7673537-7673537	A	stop_gained,splice_region_variant	HIGH	TP53	ENSG00000141510	Transcript	ENST00000269305.8	protein_coding	1181	991	331	Q/*	Cag/Tag	COSM11354,COSM1649348,COSM289612,COSM3522688	-1	HGNC	HGNC:11998	1	-	-	-	-	-
c.748_749CC>TT	17:7674214-7674215	AA	missense_variant	MODERATE	TP53	ENSG00000141510	Transcript	ENST00000269305.8	protein_coding	938-939	748-749	250	P/F	CCc/TTc	COSM44609,COSM45034	-1	HGNC	HGNC:11998	1	deleterious(0)	probably_damaging(0.999)	-	-	-
c.856G>A	17:7673764-7673764	T	missense_variant	MODERATE	TP53	ENSG00000141510	Transcript	ENST00000269305.8	protein_coding	1046	856	286	E/K	Gaa/Aaa	rs786201059,CM076567,CM1212545,COSM10726,COSM1480057,COSM1645467,COSM1649346,COSM318163,COSM3522693,COSM43919,COSM44250,COSM45277,COSM4815993,COSM4815994,COSM4976349,COSM99924	-1	HGNC	HGNC:11998	1	deleterious(0)	probably_damaging(0.977)	-	-	-
c.535C>T	17:7675077-7675077	A	missense_variant	MODERATE	TP53	ENSG00000141510	Transcript	ENST00000269305.8	protein_coding	725	535	179	H/Y	Cat/Tat	rs587780070,CM067054,COSM10768,COSM129848,COSM129849,COSM129850,COSM129851,COSM1709730,COSM2744838,COSM326727,COSM326728,COSM326729,COSM326730,COSM3388203,COSM3958834,COSM44151,COSM44776,COSM45520,COSM4749459,COSM4749460,COSM707884,COSM707885,COSM707886,COSM707887	-1	HGNC	HGNC:11998	1	deleterious(0)	probably_damaging(0.991)	-	-	uncertain_significance,likely_pathogenic
c.892G>T	17:7673728-7673728	A	stop_gained	HIGH	TP53	ENSG00000141510	Transcript	ENST00000269305.8	protein_coding	1082	892	298	E/*	Gag/Tag	rs201744589,CM031387,COSM10710,COSM121080,COSM1646820,COSM3723940,COSM44031,COSM45938,COSM6958875,COSM6958876,COSM6958877,COSM6958878,COSM6982348,COSM6982349,COSM6982350	-1	HGNC	HGNC:11998	1	-	-	-	-	uncertain_significance,likely_benign
c.531_532CC>TG	17:7675080-7675081	CA	missense_variant	MODERATE	TP53	ENSG00000141510	Transcript	ENST00000269305.8	protein_coding	721-722	531-532	177-178	PH/PD	ccCCac/ccTGac	COSM43581,COSM45071,COSM6502246,COSM6502247,COSM6502248,COSM6502249,COSM6502250,COSM6502251,COSM6502252	-1	HGNC	HGNC:11998	1	-	-	-	-	-
c.586C>T	17:7674945-7674945	A	stop_gained	HIGH	TP53	ENSG00000141510	Transcript	ENST00000269305.8	protein_coding	776	586	196	R/*	Cga/Tga	rs397516435,CM941329,COSM10705,COSM1640847,COSM166214,COSM166215,COSM166216,COSM166217,COSM1735837,COSM3378446,COSM44615,COSM44757,COSM5432964,COSM5635597,COSM5635598,COSM5635599,COSM5635600,COSM5635601,COSM5635602,COSM5635603,COSM99665,COSM99666,COSM99667,COSM99668	-1	HGNC	HGNC:11998	1	-	-	0	8.791e-06	-
c.596G>A	17:7674935-7674935	T	missense_variant	MODERATE	TP53	ENSG00000141510	Transcript	ENST00000269305.8	protein_coding	786	596	199	G/E	gGa/gAa	COSM1610848,COSM1610849,COSM1610850,COSM1610851,COSM255787,COSM255788,COSM255789,COSM255790,COSM3675524,COSM3675525,COSM43989,COSM44140,COSM45199,COSM45387,COSM4776916,COSM4776917,COSM4776918,COSM4776919,COSM4776920,COSM4776921,COSM7340759,COSM7340760	-1	HGNC	HGNC:11998	1	deleterious(0.04)	probably_damaging(0.967)	-	-	-
c.832C>T	17:7673788-7673788	A	missense_variant	MODERATE	TP53	ENSG00000141510	Transcript	ENST00000269305.8	protein_coding	1022	832	278	P/S	Cct/Tct	rs17849781,CM011015,CM052927,CM120850,CX0910928,COSM10814,COSM10939,COSM139044,COSM1646809,COSM1646810,COSM3421931,COSM3421932,COSM368635,COSM3717626,COSM3773297,COSM43697,COSM45178,COSM99725	-1	HGNC	HGNC:11998	1	deleterious(0.03)	probably_damaging(0.984)	-	-	drug_response,likely_pathogenic
c.742C>T	17:7674221-7674221	A	missense_variant	MODERATE	TP53	ENSG00000141510	Transcript	ENST00000269305.8	protein_coding	932	742	248	R/W	Cgg/Tgg	rs121912651,CM010465,CM900211,COSM10656,COSM11564,COSM1189381,COSM1189382,COSM1189383,COSM120005,COSM120006,COSM120007,COSM1640831,COSM2744594,COSM3388183,COSM4271789,COSM44920,COSM45116,COSM6955535,COSM6955536,COSM6955537,COSM6955538,COSM6955539,COSM7325547,COSM7325548,COSM7325549,COSM7325550,COSM7325551	-1	HGNC	HGNC:11998	1	deleterious(0)	probably_damaging(1)	0	8.791e-06	-
c.832C>T	17:7673788-7673788	A	missense_variant	MODERATE	TP53	ENSG00000141510	Transcript	ENST00000269305.8	protein_coding	1022	832	278	P/S	Cct/Tct	rs17849781,CM011015,CM052927,CM120850,CX0910928,COSM10814,COSM10939,COSM139044,COSM1646809,COSM1646810,COSM3421931,COSM3421932,COSM368635,COSM3717626,COSM3773297,COSM43697,COSM45178,COSM99725	-1	HGNC	HGNC:11998	1	deleterious(0.03)	probably_damaging(0.984)	-	-	drug_response,likely_pathogenic
c.374G>A
c.458C>T	17:7675154-7675154	A	missense_variant	MODERATE	TP53	ENSG00000141510	Transcript	ENST00000269305.8	protein_coding	648	458	153	P/L	cCc/cTc	COSM43815,COSM44367,COSM6976665,COSM6976666,COSM6976667,COSM6976668,COSM6976669,COSM6976670	-1	HGNC	HGNC:11998	1	tolerated(0.38)	benign(0.021)	-	-	-
c.859G>A	17:7673761-7673761	T	missense_variant	MODERATE	TP53	ENSG00000141510	Transcript	ENST00000269305.8	protein_coding	1049	859	287	E/K	Gag/Aag	rs587782006,CM044948,COSM1646819,COSM214243,COSM44133,COSM44225,COSM4735391,COSM6911389,COSM6911390,COSM6911391,COSM6937551,COSM6937552,COSM6937553,COSM6937554	-1	HGNC	HGNC:11998	1	deleterious(0.03)	benign(0.106)	4.62e-05	0	-
c.528C>G	17:7675084-7675084	C	missense_variant	MODERATE	TP53	ENSG00000141510	Transcript	ENST00000269305.8	protein_coding	718	528	176	C/W	tgC/tgG	rs1057519980,COSM11114,COSM1268357,COSM1268358,COSM1268359,COSM1268360,COSM179822,COSM179823,COSM179824,COSM179825,COSM2744844,COSM4271917,COSM43734,COSM44134,COSM4813802,COSM4813803,COSM7340753,COSM7340754,COSM7340755,COSM7340756,COSM7340757,COSM7340758	-1	HGNC	HGNC:11998	1	deleterious(0)	probably_damaging(1)	0	0	-
c.818G>A	17:7673802-7673802	T	missense_variant	MODERATE	TP53	ENSG00000141510	Transcript	ENST00000269305.8	protein_coding	1008	818	273	R/H	cGt/cAt	rs28934576,CM004342,CM010472,CM920677,COSM10660,COSM10779,COSM1640828,COSM1645335,COSM1646808,COSM165077,COSM318169,COSM3356963,COSM3675521,COSM3726798,COSM43896,COSM44440,COSM99729	-1	HGNC	HGNC:11998	1	tolerated(0.13)	possibly_damaging(0.643)	0	2.643e-05	pathogenic,likely_pathogenic
c.530_531CC>TT	17:7675081-7675082	AA	missense_variant	MODERATE	TP53	ENSG00000141510	Transcript	ENST00000269305.8	protein_coding	720-721	530-531	177	P/L	cCC/cTT	COSM43577,COSM45423	-1	HGNC	HGNC:11998	1	deleterious(0)	probably_damaging(0.99)	-	-	-
c.749_750CC>TT	17:7674213-7674214	AA	missense_variant	MODERATE	TP53	ENSG00000141510	Transcript	ENST00000269305.8	protein_coding	939-940	749-750	250	P/L	cCC/cTT	COSM44464,COSM45420,COSM46365,COSM6917837,COSM6917838,COSM6917839,COSM6917840	-1	HGNC	HGNC:11998	1	deleterious(0)	probably_damaging(0.998)	-	-	-
c.722C>T	17:7674241-7674241	A	missense_variant	MODERATE	TP53	ENSG00000141510	Transcript	ENST00000269305.8	protein_coding	912	722	241	S/F	tCc/tTc	rs28934573,CM1212186,CM920673,COSM10709,COSM10812,COSM10935,COSM1230110,COSM1230111,COSM1230112,COSM1649402,COSM214170,COSM214171,COSM214172,COSM2744619,COSM2744620,COSM3362448,COSM3522695,COSM3712577,COSM437501,COSM437502,COSM437503,COSM44657	-1	HGNC	HGNC:11998	1	deleterious(0)	probably_damaging(1)	0	8.791e-06	likely_pathogenic
c.375-23delAG	17:7676016-7676017	-	frameshift_variant	HIGH	TP53	ENSG00000141510	Transcript	ENST00000269305.8	protein_coding	542	352	118	T/X	Aca/ca	COSM44022,COSM87583	-1	HGNC	HGNC:11998	1	-	-	-	-	-
c.413C>T	17:7675199-7675199	A	missense_variant	MODERATE	TP53	ENSG00000141510	Transcript	ENST00000269305.8	protein_coding	603	413	138	A/V	gCc/gTc	rs750600586,CM123559,COSM1684483,COSM1684484,COSM1684485,COSM1684486,COSM1684487,COSM1684488,COSM288784,COSM288785,COSM288786,COSM288787,COSM3421938,COSM3421939,COSM43818,COSM5346977,COSM5346978,COSM5346979,COSM5346980,COSM5346981,COSM5346982,COSM5346983	-1	HGNC	HGNC:11998	1	deleterious(0.03)	possibly_damaging(0.77)	0	0	uncertain_significance
c.586C>T	17:7674945-7674945	A	stop_gained	HIGH	TP53	ENSG00000141510	Transcript	ENST00000269305.8	protein_coding	776	586	196	R/*	Cga/Tga	rs397516435,CM941329,COSM10705,COSM1640847,COSM166214,COSM166215,COSM166216,COSM166217,COSM1735837,COSM3378446,COSM44615,COSM44757,COSM5432964,COSM5635597,COSM5635598,COSM5635599,COSM5635600,COSM5635601,COSM5635602,COSM5635603,COSM99665,COSM99666,COSM99667,COSM99668	-1	HGNC	HGNC:11998	1	-	-	0	8.791e-06	-
c.637C>T	17:7674894-7674894	A	stop_gained	HIGH	TP53	ENSG00000141510	Transcript	ENST00000269305.8	protein_coding	827	637	213	R/*	Cga/Tga	rs397516436,CM951226,COSM10654,COSM1638393,COSM3378350,COSM43798,COSM43807,COSM44102,COSM4862566,COSM4862567,COSM6474338,COSM6474339,COSM6474340,COSM6474341,COSM6474342,COSM6474343,COSM6503267,COSM707888,COSM707889,COSM707890,COSM707891,COSM99615,COSM99616,COSM99617,COSM99618	-1	HGNC	HGNC:11998	1	-	-	0	0	-
c.585_586CC>TT	17:7674945-7674946	AA	stop_gained	HIGH	TP53	ENSG00000141510	Transcript	ENST00000269305.8	protein_coding	775-776	585-586	195-196	IR/I*	atCCga/atTTga	COSM45021,COSM5547189,COSM5547190,COSM5547191,COSM5547192,COSM5547193,COSM5547194,COSM5547195,COSM5611399,COSM5611400,COSM5611401,COSM5611402,COSM5611403,COSM5611404	-1	HGNC	HGNC:11998	1	-	-	-	-	-
c.839G>A	17:7673781-7673781	T	missense_variant	MODERATE	TP53	ENSG00000141510	Transcript	ENST00000269305.8	protein_coding	1029	839	280	R/K	aGa/aAa	rs121912660,CM153865,CM993218,COSM10724,COSM10728,COSM11287,COSM129830,COSM1646813,COSM1649340,COSM1659144,COSM254987,COSM3522694,COSM3723939,COSM3733332,COSM562340	-1	HGNC	HGNC:11998	1	deleterious(0.04)	probably_damaging(0.925)	-	-	uncertain_significance,likely_pathogenic
c.722C>T	17:7674241-7674241	A	missense_variant	MODERATE	TP53	ENSG00000141510	Transcript	ENST00000269305.8	protein_coding	912	722	241	S/F	tCc/tTc	rs28934573,CM1212186,CM920673,COSM10709,COSM10812,COSM10935,COSM1230110,COSM1230111,COSM1230112,COSM1649402,COSM214170,COSM214171,COSM214172,COSM2744619,COSM2744620,COSM3362448,COSM3522695,COSM3712577,COSM437501,COSM437502,COSM437503,COSM44657	-1	HGNC	HGNC:11998	1	deleterious(0)	probably_damaging(1)	0	8.791e-06	likely_pathogenic
c.464C>T	17:7675148-7675148	A	missense_variant	MODERATE	TP53	ENSG00000141510	Transcript	ENST00000269305.8	protein_coding	654	464	155	T/I	aCc/aTc	CM942117,HM090066,COSM11218,COSM213310,COSM213311,COSM213312,COSM213313,COSM2152706,COSM3403277,COSM44033,COSM44545,COSM6082232,COSM6082233,COSM6082234,COSM6082235,COSM6082236,COSM6082237	-1	HGNC	HGNC:11998	1	deleterious(0.01)	possibly_damaging(0.856)	-	-	-
c.596G>A	17:7674935-7674935	T	missense_variant	MODERATE	TP53	ENSG00000141510	Transcript	ENST00000269305.8	protein_coding	786	596	199	G/E	gGa/gAa	COSM1610848,COSM1610849,COSM1610850,COSM1610851,COSM255787,COSM255788,COSM255789,COSM255790,COSM3675524,COSM3675525,COSM43989,COSM44140,COSM45199,COSM45387,COSM4776916,COSM4776917,COSM4776918,COSM4776919,COSM4776920,COSM4776921,COSM7340759,COSM7340760	-1	HGNC	HGNC:11998	1	deleterious(0.04)	probably_damaging(0.967)	-	-	-
c.586C>T	17:7674945-7674945	A	stop_gained	HIGH	TP53	ENSG00000141510	Transcript	ENST00000269305.8	protein_coding	776	586	196	R/*	Cga/Tga	rs397516435,CM941329,COSM10705,COSM1640847,COSM166214,COSM166215,COSM166216,COSM166217,COSM1735837,COSM3378446,COSM44615,COSM44757,COSM5432964,COSM5635597,COSM5635598,COSM5635599,COSM5635600,COSM5635601,COSM5635602,COSM5635603,COSM99665,COSM99666,COSM99667,COSM99668	-1	HGNC	HGNC:11998	1	-	-	0	8.791e-06	-
c.722C>T	17:7674241-7674241	A	missense_variant	MODERATE	TP53	ENSG00000141510	Transcript	ENST00000269305.8	protein_coding	912	722	241	S/F	tCc/tTc	rs28934573,CM1212186,CM920673,COSM10709,COSM10812,COSM10935,COSM1230110,COSM1230111,COSM1230112,COSM1649402,COSM214170,COSM214171,COSM214172,COSM2744619,COSM2744620,COSM3362448,COSM3522695,COSM3712577,COSM437501,COSM437502,COSM437503,COSM44657	-1	HGNC	HGNC:11998	1	deleterious(0)	probably_damaging(1)	0	8.791e-06	likely_pathogenic
c.459delC	17:7675152-7675153	-	frameshift_variant	HIGH	TP53	ENSG00000141510	Transcript	ENST00000269305.8	protein_coding	649	459	153	P/X	ccC/cc	COSM404850,COSM404851,COSM404852,COSM404853,COSM404854,COSM43964,COSM44416,COSM6474279,COSM6474280,COSM6474281,COSM6474282,COSM6474283,COSM6474284,COSM6955676,COSM6955677	-1	HGNC	HGNC:11998	1	-	-	-	-	-
c.836G>A	17:7673784-7673784	T	missense_variant	MODERATE	TP53	ENSG00000141510	Transcript	ENST00000269305.8	protein_coding	1026	836	279	G/E	gGg/gAg	rs1064793881,COSM3701288,COSM3701289,COSM43714,COSM46032,COSM6474200,COSM6474201,COSM6474202,COSM99732	-1	HGNC	HGNC:11998	1	deleterious(0)	probably_damaging(1)	-	-	-
c.832C>T	17:7673788-7673788	A	missense_variant	MODERATE	TP53	ENSG00000141510	Transcript	ENST00000269305.8	protein_coding	1022	832	278	P/S	Cct/Tct	rs17849781,CM011015,CM052927,CM120850,CX0910928,COSM10814,COSM10939,COSM139044,COSM1646809,COSM1646810,COSM3421931,COSM3421932,COSM368635,COSM3717626,COSM3773297,COSM43697,COSM45178,COSM99725	-1	HGNC	HGNC:11998	1	deleterious(0.03)	probably_damaging(0.984)	-	-	drug_response,likely_pathogenic
c.948_949GG>AA
c.530C>T	17:7675082-7675082	A	missense_variant	MODERATE	TP53	ENSG00000141510	Transcript	ENST00000269305.8	protein_coding	720	530	177	P/L	cCc/cTc	rs751477326,CM102507,COSM10651,COSM117221,COSM117222,COSM117223,COSM117224,COSM1640849,COSM1709731,COSM1709732,COSM1709733,COSM1709734,COSM1709735,COSM3522698,COSM44097,COSM45326,COSM4947779,COSM6216741,COSM6216742,COSM6216743,COSM6216744,COSM6216745,COSM6216746	-1	HGNC	HGNC:11998	1	deleterious(0)	probably_damaging(0.99)	0	8.802e-06	-
c.454_455CC>TT	17:7675157-7675158	AA	missense_variant	MODERATE	TP53	ENSG00000141510	Transcript	ENST00000269305.8	protein_coding	644-645	454-455	152	P/L	CCg/TTg	COSM3718762,COSM3718763,COSM3718764,COSM3718765,COSM3718766,COSM3718767,COSM3718768,COSM4170214,COSM4435092,COSM4435093,COSM4435094,COSM4435095,COSM4435096,COSM4435097,COSM4435098,COSM45018,COSM46021,COSM6937336,COSM6937337,COSM6937338,COSM6937339,COSM6937340,COSM6937341,COSM6937342	-1	HGNC	HGNC:11998	1	tolerated(0.08)	possibly_damaging(0.886)	-	-	-
c.672+2A>T
c.839G>T	17:7673781-7673781	A	missense_variant	MODERATE	TP53	ENSG00000141510	Transcript	ENST00000269305.8	protein_coding	1029	839	280	R/I	aGa/aTa	rs121912660,CM153865,CM993218,COSM10724,COSM10728,COSM11287,COSM129830,COSM1646813,COSM1649340,COSM1659144,COSM254987,COSM3522694,COSM3723939,COSM3733332,COSM562340	-1	HGNC	HGNC:11998	1	deleterious(0)	probably_damaging(0.987)	-	-	uncertain_significance,likely_pathogenic
c.707A>G	17:7674256-7674256	C	missense_variant	MODERATE	TP53	ENSG00000141510	Transcript	ENST00000269305.8	protein_coding	897	707	236	Y/C	tAc/tGc	rs730882026,CM004907,COSM10731,COSM116672,COSM116673,COSM116674,COSM1172470,COSM1172471,COSM1172472,COSM1646851,COSM3773303,COSM3958809,COSM3958810,COSM3958811,COSM3958812,COSM3958813,COSM3958814,COSM44693,COSM4766269,COSM4766270	-1	HGNC	HGNC:11998	1	deleterious(0)	probably_damaging(0.99)	-	-	uncertain_significance
c.574C>T	17:7674957-7674957	A	stop_gained	HIGH	TP53	ENSG00000141510	Transcript	ENST00000269305.8	protein_coding	764	574	192	Q/*	Cag/Tag	rs866380588,COSM10733,COSM117946,COSM117947,COSM117948,COSM117949,COSM1649390,COSM3370929,COSM44111,COSM7325535,COSM7325536,COSM7325537,COSM7325538,COSM7325539,COSM7325540	-1	HGNC	HGNC:11998	1	-	-	-	-	-
c.733_734GG>TT	17:7674229-7674230	AA	missense_variant	MODERATE	TP53	ENSG00000141510	Transcript	ENST00000269305.8	protein_coding	923-924	733-734	245	G/F	GGc/TTc	COSM44865,COSM45043,COSM45410,COSM45456,COSM5882924,COSM5882925,COSM5882926,COSM5882927,COSM5882928,COSM5882929,COSM6931137,COSM6931138,COSM6931139,COSM6931140,COSM6931141,COSM7409345	-1	HGNC	HGNC:11998	1	deleterious(0)	probably_damaging(1)	-	-	-
c.741_742CC>TT	17:7674221-7674222	AA	missense_variant	MODERATE	TP53	ENSG00000141510	Transcript	ENST00000269305.8	protein_coding	931-932	741-742	247-248	NR/NW	aaCCgg/aaTTgg	rs1555525498,COSM4567508,COSM4567509,COSM4567510,COSM4567511,COSM4567512,COSM6545,COSM6546	-1	HGNC	HGNC:11998	1	-	-	-	-	-
c.406C>T	17:7675206-7675206	A	stop_gained	HIGH	TP53	ENSG00000141510	Transcript	ENST00000269305.8	protein_coding	596	406	136	Q/*	Caa/Taa	CM971503,COSM11166,COSM126985,COSM126986,COSM126987,COSM126988,COSM1736060,COSM2153121,COSM3403290,COSM3735153,COSM437597,COSM437598,COSM437599,COSM437600,COSM43767,COSM44866,COSM45123,COSM4746620,COSM4746621,COSM4746622,COSM4746623,COSM4746624,COSM4746625	-1	HGNC	HGNC:11998	1	-	-	-	-	-
c.637C>T	17:7674894-7674894	A	stop_gained	HIGH	TP53	ENSG00000141510	Transcript	ENST00000269305.8	protein_coding	827	637	213	R/*	Cga/Tga	rs397516436,CM951226,COSM10654,COSM1638393,COSM3378350,COSM43798,COSM43807,COSM44102,COSM4862566,COSM4862567,COSM6474338,COSM6474339,COSM6474340,COSM6474341,COSM6474342,COSM6474343,COSM6503267,COSM707888,COSM707889,COSM707890,COSM707891,COSM99615,COSM99616,COSM99617,COSM99618	-1	HGNC	HGNC:11998	1	-	-	0	0	-
c.722C>T	17:7674241-7674241	A	missense_variant	MODERATE	TP53	ENSG00000141510	Transcript	ENST00000269305.8	protein_coding	912	722	241	S/F	tCc/tTc	rs28934573,CM1212186,CM920673,COSM10709,COSM10812,COSM10935,COSM1230110,COSM1230111,COSM1230112,COSM1649402,COSM214170,COSM214171,COSM214172,COSM2744619,COSM2744620,COSM3362448,COSM3522695,COSM3712577,COSM437501,COSM437502,COSM437503,COSM44657	-1	HGNC	HGNC:11998	1	deleterious(0)	probably_damaging(1)	0	8.791e-06	likely_pathogenic
c.734G>A	17:7674229-7674229	T	missense_variant	MODERATE	TP53	ENSG00000141510	Transcript	ENST00000269305.8	protein_coding	924	734	245	G/D	gGc/gAc	rs121912656,CM010464,CM900209,COSM11196,COSM131475,COSM131476,COSM131477,COSM1640832,COSM1646856,COSM179805,COSM179806,COSM179807,COSM3388184,COSM3388185,COSM3388186,COSM3388187,COSM3388188,COSM3388189,COSM3717638,COSM43606,COSM43965,COSM45770	-1	HGNC	HGNC:11998	1	deleterious(0)	probably_damaging(0.999)	0	0	likely_pathogenic
c.530_531CC>TT	17:7675081-7675082	AA	missense_variant	MODERATE	TP53	ENSG00000141510	Transcript	ENST00000269305.8	protein_coding	720-721	530-531	177	P/L	cCC/cTT	COSM43577,COSM45423	-1	HGNC	HGNC:11998	1	deleterious(0)	probably_damaging(0.99)	-	-	-
c.856G>A	17:7673764-7673764	T	missense_variant	MODERATE	TP53	ENSG00000141510	Transcript	ENST00000269305.8	protein_coding	1046	856	286	E/K	Gaa/Aaa	rs786201059,CM076567,CM1212545,COSM10726,COSM1480057,COSM1645467,COSM1649346,COSM318163,COSM3522693,COSM43919,COSM44250,COSM45277,COSM4815993,COSM4815994,COSM4976349,COSM99924	-1	HGNC	HGNC:11998	1	deleterious(0)	probably_damaging(0.977)	-	-	-
c.530C>T	17:7675082-7675082	A	missense_variant	MODERATE	TP53	ENSG00000141510	Transcript	ENST00000269305.8	protein_coding	720	530	177	P/L	cCc/cTc	rs751477326,CM102507,COSM10651,COSM117221,COSM117222,COSM117223,COSM117224,COSM1640849,COSM1709731,COSM1709732,COSM1709733,COSM1709734,COSM1709735,COSM3522698,COSM44097,COSM45326,COSM4947779,COSM6216741,COSM6216742,COSM6216743,COSM6216744,COSM6216745,COSM6216746	-1	HGNC	HGNC:11998	1	deleterious(0)	probably_damaging(0.99)	0	8.802e-06	-
c.800_801GG>AA	17:7673819-7673820	TT	missense_variant	MODERATE	TP53	ENSG00000141510	Transcript	ENST00000269305.8	protein_coding	990-991	800-801	267	R/Q	cGG/cAA	COSM6299094,COSM6299095,COSM6299096,COSM6299097,COSM6933626,COSM6933627,COSM6933628,COSM6933629	-1	HGNC	HGNC:11998	1	deleterious(0.01)	probably_damaging(0.987)	-	-	-
c.637C>T	17:7674894-7674894	A	stop_gained	HIGH	TP53	ENSG00000141510	Transcript	ENST00000269305.8	protein_coding	827	637	213	R/*	Cga/Tga	rs397516436,CM951226,COSM10654,COSM1638393,COSM3378350,COSM43798,COSM43807,COSM44102,COSM4862566,COSM4862567,COSM6474338,COSM6474339,COSM6474340,COSM6474341,COSM6474342,COSM6474343,COSM6503267,COSM707888,COSM707889,COSM707890,COSM707891,COSM99615,COSM99616,COSM99617,COSM99618	-1	HGNC	HGNC:11998	1	-	-	0	0	-
c.771_772GG>AA	17:7674191-7674192	TT	missense_variant	MODERATE	TP53	ENSG00000141510	Transcript	ENST00000269305.8	protein_coding	961-962	771-772	257-258	LE/LK	ctGGaa/ctAAaa	COSM44909,COSM6995475	-1	HGNC	HGNC:11998	1	-	-	-	-	-
c.569C>T	17:7674962-7674962	A	missense_variant	MODERATE	TP53	ENSG00000141510	Transcript	ENST00000269305.8	protein_coding	759	569	190	P/L	cCt/cTt	rs876660825,COSM100027,COSM100028,COSM100029,COSM100030,COSM1189387,COSM1189388,COSM1189389,COSM1189390,COSM1386772,COSM1386773,COSM1386774,COSM1386775,COSM2152692,COSM3356968,COSM43657,COSM44004,COSM4420639,COSM4420640,COSM45320,COSM46283,COSM6196471,COSM6196472	-1	HGNC	HGNC:11998	1	deleterious(0.05)	possibly_damaging(0.467)	-	-	-
c.535C>T	17:7675077-7675077	A	missense_variant	MODERATE	TP53	ENSG00000141510	Transcript	ENST00000269305.8	protein_coding	725	535	179	H/Y	Cat/Tat	rs587780070,CM067054,COSM10768,COSM129848,COSM129849,COSM129850,COSM129851,COSM1709730,COSM2744838,COSM326727,COSM326728,COSM326729,COSM326730,COSM3388203,COSM3958834,COSM44151,COSM44776,COSM45520,COSM4749459,COSM4749460,COSM707884,COSM707885,COSM707886,COSM707887	-1	HGNC	HGNC:11998	1	deleterious(0)	probably_damaging(0.991)	-	-	uncertain_significance,likely_pathogenic
c.783-4 G>A	17:7673841-7673841	T	splice_region_variant,intron_variant	LOW	TP53	ENSG00000141510	Transcript	ENST00000269305.8	protein_coding	-	-	-	-	-	rs1060504160	-1	HGNC	HGNC:11998	1	-	-	-	-	-
c.743G>A	17:7674220-7674220	T	missense_variant	MODERATE	TP53	ENSG00000141510	Transcript	ENST00000269305.8	protein_coding	933	743	248	R/Q	cGg/cAg	rs11540652,CM920675,COSM10662,COSM11491,COSM1640830,COSM1646857,COSM1646858,COSM241994,COSM241995,COSM241996,COSM3356964,COSM3378346,COSM340105,COSM340106,COSM340107,COSM3726799,COSM46135,COSM6549,COSM99020,COSM99021,COSM99602	-1	HGNC	HGNC:11998	1	deleterious(0)	probably_damaging(0.994)	0	2.637e-05	likely_pathogenic
c.530C>T	17:7675082-7675082	A	missense_variant	MODERATE	TP53	ENSG00000141510	Transcript	ENST00000269305.8	protein_coding	720	530	177	P/L	cCc/cTc	rs751477326,CM102507,COSM10651,COSM117221,COSM117222,COSM117223,COSM117224,COSM1640849,COSM1709731,COSM1709732,COSM1709733,COSM1709734,COSM1709735,COSM3522698,COSM44097,COSM45326,COSM4947779,COSM6216741,COSM6216742,COSM6216743,COSM6216744,COSM6216745,COSM6216746	-1	HGNC	HGNC:11998	1	deleterious(0)	probably_damaging(0.99)	0	8.802e-06	-
c.733_734GG>TT	17:7674229-7674230	AA	missense_variant	MODERATE	TP53	ENSG00000141510	Transcript	ENST00000269305.8	protein_coding	923-924	733-734	245	G/F	GGc/TTc	COSM44865,COSM45043,COSM45410,COSM45456,COSM5882924,COSM5882925,COSM5882926,COSM5882927,COSM5882928,COSM5882929,COSM6931137,COSM6931138,COSM6931139,COSM6931140,COSM6931141,COSM7409345	-1	HGNC	HGNC:11998	1	deleterious(0)	probably_damaging(1)	-	-	-
c.574C>T	17:7674957-7674957	A	stop_gained	HIGH	TP53	ENSG00000141510	Transcript	ENST00000269305.8	protein_coding	764	574	192	Q/*	Cag/Tag	rs866380588,COSM10733,COSM117946,COSM117947,COSM117948,COSM117949,COSM1649390,COSM3370929,COSM44111,COSM7325535,COSM7325536,COSM7325537,COSM7325538,COSM7325539,COSM7325540	-1	HGNC	HGNC:11998	1	-	-	-	-	-
c.722C>T	17:7674241-7674241	A	missense_variant	MODERATE	TP53	ENSG00000141510	Transcript	ENST00000269305.8	protein_coding	912	722	241	S/F	tCc/tTc	rs28934573,CM1212186,CM920673,COSM10709,COSM10812,COSM10935,COSM1230110,COSM1230111,COSM1230112,COSM1649402,COSM214170,COSM214171,COSM214172,COSM2744619,COSM2744620,COSM3362448,COSM3522695,COSM3712577,COSM437501,COSM437502,COSM437503,COSM44657	-1	HGNC	HGNC:11998	1	deleterious(0)	probably_damaging(1)	0	8.791e-06	likely_pathogenic
c.844C>T	17:7673776-7673776	A	missense_variant	MODERATE	TP53	ENSG00000141510	Transcript	ENST00000269305.8	protein_coding	1034	844	282	R/W	Cgg/Tgg	rs28934574,CM056413,CM920678,COSM10704,COSM10992,COSM1636702,COSM1725698,COSM3378339,COSM3675520,COSM43813,COSM44918,COSM7325291,COSM7325292,COSM7325293,COSM99925,COSM99934	-1	HGNC	HGNC:11998	1	deleterious(0)	probably_damaging(1)	0	8.793e-06	-
c.743_744GG>AA	17:7674219-7674220	TT	missense_variant	MODERATE	TP53	ENSG00000141510	Transcript	ENST00000269305.8	protein_coding	933-934	743-744	248	R/Q	cGG/cAA	COSM44908,COSM4518672,COSM4518673,COSM4518674,COSM4518675,COSM4518676,COSM45543,COSM5369903	-1	HGNC	HGNC:11998	1	deleterious(0)	probably_damaging(0.994)	-	-	-
c.668C>T	17:7674863-7674863	A	missense_variant	MODERATE	TP53	ENSG00000141510	Transcript	ENST00000269305.8	protein_coding	858	668	223	P/L	cCt/cTt	rs138983188,COSM12193,COSM1679497,COSM1679498,COSM1679499,COSM1679500,COSM1725448,COSM1725449,COSM1725450,COSM1725451,COSM4271849,COSM44456,COSM45255,COSM6963894,COSM6963895,COSM6963896,COSM6963897,COSM6963898,COSM6963899,COSM7309770	-1	HGNC	HGNC:11998	1	tolerated(0.07)	possibly_damaging(0.768)	-	-	-
c.795_796GG>AA	17:7673824-7673825	TT	missense_variant	MODERATE	TP53	ENSG00000141510	Transcript	ENST00000269305.8	protein_coding	985-986	795-796	265-266	LG/LR	ctGGga/ctAAga	COSM3736935,COSM45893,COSM6972728,COSM6972729,COSM6972730	-1	HGNC	HGNC:11998	1	-	-	-	-	-
c.532C>T	17:7675080-7675080	A	missense_variant	MODERATE	TP53	ENSG00000141510	Transcript	ENST00000269305.8	protein_coding	722	532	178	H/Y	Cac/Tac	CD983489,CM111332,COSM111495,COSM111496,COSM111497,COSM111498,COSM44068,COSM44120,COSM44659,COSM44901,COSM4874415,COSM4874416,COSM5610919,COSM5610920,COSM5610921,COSM5610922,COSM5610923,COSM5610924,COSM6806432,COSM6806433,COSM984946,COSM984948,COSM984949,COSM984950	-1	HGNC	HGNC:11998	1	deleterious(0)	probably_damaging(1)	-	-	-
c.417G>C	17:7675195-7675195	G	missense_variant	MODERATE	TP53	ENSG00000141510	Transcript	ENST00000269305.8	protein_coding	607	417	139	K/N	aaG/aaC	COSM1303397,COSM1303398,COSM1303399,COSM1303400,COSM3356969,COSM3356970,COSM3356971,COSM3356972,COSM3356973,COSM3356974,COSM44086,COSM44101,COSM44220,COSM5095520,COSM5095521	-1	HGNC	HGNC:11998	1	deleterious(0.02)	possibly_damaging(0.908)	-	-	-
c.380_381CC>TT	17:7675231-7675232	AA	missense_variant	MODERATE	TP53	ENSG00000141510	Transcript	ENST00000269305.8	protein_coding	570-571	380-381	127	S/F	tCC/tTT	COSM45015	-1	HGNC	HGNC:11998	1	deleterious(0)	probably_damaging(1)	-	-	-
c.406C>T	17:7675206-7675206	A	stop_gained	HIGH	TP53	ENSG00000141510	Transcript	ENST00000269305.8	protein_coding	596	406	136	Q/*	Caa/Taa	CM971503,COSM11166,COSM126985,COSM126986,COSM126987,COSM126988,COSM1736060,COSM2153121,COSM3403290,COSM3735153,COSM437597,COSM437598,COSM437599,COSM437600,COSM43767,COSM44866,COSM45123,COSM4746620,COSM4746621,COSM4746622,COSM4746623,COSM4746624,COSM4746625	-1	HGNC	HGNC:11998	1	-	-	-	-	-
c.530C>T	17:7675082-7675082	A	missense_variant	MODERATE	TP53	ENSG00000141510	Transcript	ENST00000269305.8	protein_coding	720	530	177	P/L	cCc/cTc	rs751477326,CM102507,COSM10651,COSM117221,COSM117222,COSM117223,COSM117224,COSM1640849,COSM1709731,COSM1709732,COSM1709733,COSM1709734,COSM1709735,COSM3522698,COSM44097,COSM45326,COSM4947779,COSM6216741,COSM6216742,COSM6216743,COSM6216744,COSM6216745,COSM6216746	-1	HGNC	HGNC:11998	1	deleterious(0)	probably_damaging(0.99)	0	8.802e-06	-
c.637C>T	17:7674894-7674894	A	stop_gained	HIGH	TP53	ENSG00000141510	Transcript	ENST00000269305.8	protein_coding	827	637	213	R/*	Cga/Tga	rs397516436,CM951226,COSM10654,COSM1638393,COSM3378350,COSM43798,COSM43807,COSM44102,COSM4862566,COSM4862567,COSM6474338,COSM6474339,COSM6474340,COSM6474341,COSM6474342,COSM6474343,COSM6503267,COSM707888,COSM707889,COSM707890,COSM707891,COSM99615,COSM99616,COSM99617,COSM99618	-1	HGNC	HGNC:11998	1	-	-	0	0	-
c.637C>T	17:7674894-7674894	A	stop_gained	HIGH	TP53	ENSG00000141510	Transcript	ENST00000269305.8	protein_coding	827	637	213	R/*	Cga/Tga	rs397516436,CM951226,COSM10654,COSM1638393,COSM3378350,COSM43798,COSM43807,COSM44102,COSM4862566,COSM4862567,COSM6474338,COSM6474339,COSM6474340,COSM6474341,COSM6474342,COSM6474343,COSM6503267,COSM707888,COSM707889,COSM707890,COSM707891,COSM99615,COSM99616,COSM99617,COSM99618	-1	HGNC	HGNC:11998	1	-	-	0	0	-
c.836G>A	17:7673784-7673784	T	missense_variant	MODERATE	TP53	ENSG00000141510	Transcript	ENST00000269305.8	protein_coding	1026	836	279	G/E	gGg/gAg	rs1064793881,COSM3701288,COSM3701289,COSM43714,COSM46032,COSM6474200,COSM6474201,COSM6474202,COSM99732	-1	HGNC	HGNC:11998	1	deleterious(0)	probably_damaging(1)	-	-	-
c.586C>T	17:7674945-7674945	A	stop_gained	HIGH	TP53	ENSG00000141510	Transcript	ENST00000269305.8	protein_coding	776	586	196	R/*	Cga/Tga	rs397516435,CM941329,COSM10705,COSM1640847,COSM166214,COSM166215,COSM166216,COSM166217,COSM1735837,COSM3378446,COSM44615,COSM44757,COSM5432964,COSM5635597,COSM5635598,COSM5635599,COSM5635600,COSM5635601,COSM5635602,COSM5635603,COSM99665,COSM99666,COSM99667,COSM99668	-1	HGNC	HGNC:11998	1	-	-	0	8.791e-06	-
c.856G>T	17:7673764-7673764	A	stop_gained	HIGH	TP53	ENSG00000141510	Transcript	ENST00000269305.8	protein_coding	1046	856	286	E/*	Gaa/Taa	CM076567,CM1212545,COSM10726,COSM1480057,COSM1645467,COSM1649346,COSM318163,COSM3522693,COSM43919,COSM44250,COSM45277,COSM4815993,COSM4815994,COSM4976349,COSM99924	-1	HGNC	HGNC:11998	1	-	-	-	-	-
c.535C>T	17:7675077-7675077	A	missense_variant	MODERATE	TP53	ENSG00000141510	Transcript	ENST00000269305.8	protein_coding	725	535	179	H/Y	Cat/Tat	rs587780070,CM067054,COSM10768,COSM129848,COSM129849,COSM129850,COSM129851,COSM1709730,COSM2744838,COSM326727,COSM326728,COSM326729,COSM326730,COSM3388203,COSM3958834,COSM44151,COSM44776,COSM45520,COSM4749459,COSM4749460,COSM707884,COSM707885,COSM707886,COSM707887	-1	HGNC	HGNC:11998	1	deleterious(0)	probably_damaging(0.991)	-	-	uncertain_significance,likely_pathogenic
c.706T>C	17:7674257-7674257	G	missense_variant	MODERATE	TP53	ENSG00000141510	Transcript	ENST00000269305.8	protein_coding	896	706	236	Y/H	Tac/Cac	rs587782289,CM1411658,COSM1157851,COSM1157852,COSM1157853,COSM129837,COSM129838,COSM129839,COSM1644276,COSM3388353,COSM3701292,COSM3701293,COSM3701294,COSM3701295,COSM3701296,COSM43602,COSM43826,COSM44326,COSM6939477,COSM6939478	-1	HGNC	HGNC:11998	1	deleterious(0)	probably_damaging(0.99)	-	-	likely_pathogenic,pathogenic
c.530C>T	17:7675082-7675082	A	missense_variant	MODERATE	TP53	ENSG00000141510	Transcript	ENST00000269305.8	protein_coding	720	530	177	P/L	cCc/cTc	rs751477326,CM102507,COSM10651,COSM117221,COSM117222,COSM117223,COSM117224,COSM1640849,COSM1709731,COSM1709732,COSM1709733,COSM1709734,COSM1709735,COSM3522698,COSM44097,COSM45326,COSM4947779,COSM6216741,COSM6216742,COSM6216743,COSM6216744,COSM6216745,COSM6216746	-1	HGNC	HGNC:11998	1	deleterious(0)	probably_damaging(0.99)	0	8.802e-06	-
c.380C>T	17:7675232-7675232	A	missense_variant	MODERATE	TP53	ENSG00000141510	Transcript	ENST00000269305.8	protein_coding	570	380	127	S/F	tCc/tTc	rs730881999,COSM1637542,COSM216412,COSM216413,COSM216414,COSM3378368,COSM3403294,COSM3403295,COSM3403296,COSM3403297,COSM3403298,COSM43970,COSM44226,COSM45483,COSM46131,COSM6082227,COSM6082228,COSM6082229,COSM6082230,COSM6082231	-1	HGNC	HGNC:11998	1	deleterious(0)	probably_damaging(1)	-	-	-
c.469G>T	17:7675143-7675143	A	missense_variant	MODERATE	TP53	ENSG00000141510	Transcript	ENST00000269305.8	protein_coding	659	469	157	V/F	Gtc/Ttc	rs121912654,CM137621,COSM10670,COSM131480,COSM131481,COSM131482,COSM131483,COSM1679513,COSM3388217,COSM43625,COSM45120,COSM5432935,COSM5432936,COSM5432937,COSM5432938,COSM5432939,COSM5432940,COSM5432941,COSM5879588,COSM5879589,COSM5879590,COSM5879591,COSM5879592,COSM5879593	-1	HGNC	HGNC:11998	1	deleterious(0)	probably_damaging(0.998)	-	-	uncertain_significance
c.782+1G>A	17:7674180-7674180	T	splice_donor_variant	HIGH	TP53	ENSG00000141510	Transcript	ENST00000269305.8	protein_coding	-	-	-	-	-	COSM329756,COSM3717630,COSM3717631,COSM3937599,COSM3937600,COSM3937601,COSM3937602,COSM395657,COSM395658,COSM43571,COSM44640,COSM98254	-1	HGNC	HGNC:11998	1	-	-	-	-	-
c.947C>T	17:7673581-7673581	A	missense_variant	MODERATE	TP53	ENSG00000141510	Transcript	ENST00000269305.8	protein_coding	1137	947	316	P/L	cCc/cTc	rs1555524979,COSM1167892,COSM45544,COSM5387423,COSM5387424	-1	HGNC	HGNC:11998	1	tolerated(0.05)	benign(0.094)	-	-	-
c.734G>A	17:7674229-7674229	T	missense_variant	MODERATE	TP53	ENSG00000141510	Transcript	ENST00000269305.8	protein_coding	924	734	245	G/D	gGc/gAc	rs121912656,CM010464,CM900209,COSM11196,COSM131475,COSM131476,COSM131477,COSM1640832,COSM1646856,COSM179805,COSM179806,COSM179807,COSM3388184,COSM3388185,COSM3388186,COSM3388187,COSM3388188,COSM3388189,COSM3717638,COSM43606,COSM43965,COSM45770	-1	HGNC	HGNC:11998	1	deleterious(0)	probably_damaging(0.999)	0	0	likely_pathogenic
c.530_531CC>TT	17:7675081-7675082	AA	missense_variant	MODERATE	TP53	ENSG00000141510	Transcript	ENST00000269305.8	protein_coding	720-721	530-531	177	P/L	cCC/cTT	COSM43577,COSM45423	-1	HGNC	HGNC:11998	1	deleterious(0)	probably_damaging(0.99)	-	-	-
c.380C>T	17:7675232-7675232	A	missense_variant	MODERATE	TP53	ENSG00000141510	Transcript	ENST00000269305.8	protein_coding	570	380	127	S/F	tCc/tTc	rs730881999,COSM1637542,COSM216412,COSM216413,COSM216414,COSM3378368,COSM3403294,COSM3403295,COSM3403296,COSM3403297,COSM3403298,COSM43970,COSM44226,COSM45483,COSM46131,COSM6082227,COSM6082228,COSM6082229,COSM6082230,COSM6082231	-1	HGNC	HGNC:11998	1	deleterious(0)	probably_damaging(1)	-	-	-
